# Supplementary material for: Interploidy gene flow involving the sexual-asexual cycle facilitates the diversification of gynogenetic triploid Carassius fish
Source: Sci Rep. 2021 Nov 18;11:22485. doi: 10.1038/s41598-021-01754-w (PMC8602411; doi:10.1038/s41598-021-01754-w)
Supplement: Supplementary file 2 — Supplementary Information 2. [file 41598_2021_1754_MOESM2_ESM.xlsx]

## Sheet: Table S1
Table S1. Sampling locations, number of individuals and mitochondrial haplotypes of Carassius fish examined.
Code	River	River system	Prefecture /Province	Geographic coordinate		No. microsatellites & mtDNA partial cytb sequence data			No. mtDNA partial cytb haplotypes
				Latitude (°N)	Longitude (°E)	2n	3n	4n	Haplotypes 2n (No.)	Haplotypes 3n (No.)	Haplotype 4n (No.)
C. auratus-complex
1	Mokeuni R.	Sarufutsu R.	Hokkaido	45.2149	142.259	2	0	0	B3_62(2)
2	Tonbetsu R.	Tonbetsu R.	Hokkaido	45.0799	142.337	12	5	0	B3_62a, b(12)	B3_72a, b(3), B3_73(2)
3	Onobunai R.	Teshio R.	Hokkaido	44.9514	141.867	1	0	0	B3_62(1)
4	A pond, Monbetsu	Onnekomukenai R.	Hokkaido	44.2603	143.521	0	6	0		B3_62(1), B3_83(5)
5	Tokoro R.	Tokoro R.	Hokkaido	44.0454	144.021	0	10	3		B3_68(4), B3_72(2), B3_79(4)	B3_79(3)
6	Lake Abashiri	Abashiri R.	Hokkaido	43.932	144.127	0	5	1		B3_83(5)	B3_83(1)
7	Abashiri R.	Abashiri R.	Hokkaido	43.8266	144.092	0	6	0		B3_72(2), B3_79(3), C6_07(1)
8	Marusa R.	Fuuren R.	Hokkaido	43.1955	145.013	0	2	0		B1_12a(1), B3_62(1)
9	A pond, Hamanaka cho	Biwase R.	Hokkaido	43.1247	145.109	0	14	0		B3_83(14)
10	Lake Tokotan	Bekanbeushi R.	Hokkaido	43.0497	144.892	0	8	0		B1_17(8)
11	Tokachi R.	Tokachi R.	Hokkaido	42.7031	143.674	0	24	7		B1_01(5), B3_62(13), B3_79(5), B3_84(1)	B3_62(2), B3_83(5)
12	Higashitonden R.	Ishikari R.	Hokkaido	43.1504	141.336	0	3	1		B1_18(1), B3_56(1), B3_79(1)	B3_65(1)
13	Shinotsu R.	Ishikari R.	Hokkaido	43.1441	141.507	0	2	0		B3_62(2)
14	Yufutsu R.	Yufutsu R.	Hokkaido	42.6388	141.736	1	9	0	B3_62(1)	B1_09(2), B3_62(3), B3_68(2), B3_83a(2)
15	Shubuto R.	Shubuto R.	Hokkaido	42.666	140.308	1	15	1	B3_62(1)	B3_72(6), B79_(6), B3_85(3)	B3_72(1)
16	Shiribeshtoshibetsu R.	Shiribeshtoshibetsu R.	Hokkaido	42.4107	139.857	4	6	0	B3_62(3), B3_63(1)	B1_09(2), B3_85(1), B3_86(3)
17	Kunnui R.	Kunnui R.	Hokkaido	42.4308	140.32	6	2	0	B3_62(6)	B1_05(2)
18	Oda R.	Iwaki R.	Aomori	40.889	140.489	2	3	1	B3_64(1), B3_83(1)	B3_85a(3)	B1_10(1)
19	A pond, Hachinohe	Niida R.	Aomori	40.416	141.49	2	16	0	B1_13(1), B4_03a(1)	B1_01(4), B1_05(1), B1_17(5), B3_85(6)
20	An irrigation ditch, Oga	Aikawa R.	Akita	39.9608	139.774	5	18	1	B3_52(3), B3_65(1), B3_67(1)	B1_01(10), B1_10(3), B3_66(1), B4_01a(4)	B1_01(1)
21	Tsuchikai R.	Omono R.	Akita	39.5368	140.449	3	11	1	B3_72a, b(3)	B1_01a(5), B1_13(1), B3_67a, b(2), B3_80(1), B3_82(1), B3_85(1)	B1_01(1)
22	A pond, Nishiwaga	Kitakami R.	Iwate	39.4371	140.697	11	0	0	B1_04(2), B4_01(8), B4_05(1)
23	A pond, Kitakami	Kitakami R.	Iwate	39.2647	141.157	9	12	0	B1_13b(6), B1_14(1), B4_02(1), B4_03(1)	B1_01(7), B1_13a, b(5)
24	Oshikiri R.	Mogami R.	Yamagata	38.3881	140.348	1	1	0	B2_18(1)	B3_82(1)
25	Otsudainichi R.	Ara R.	Niigata	38.1036	139.392	0	1	0		B3_68(1)
26	Funato R.	Ochihori R.	Niigata	38.0365	139.388	4	8	0	B3_68(1), B3_75(1), B3_76(1), B3_78(1)	B3_58(1), B3_67(1), B3_74(4), B3_78(2)
27	Tennou R.	Tennou R.	Niigata	38.0425	138.442	2	1	0	B3_57(1), B3_59(1)	B1_10(1)
28	Shin R.	Shinano R.	Niigata	37.8298	138.97	1	15	1	B3_79a, b(1)	B3_40(1), B3_56(1), B3_68(4), B3_69(1), B3_70(1), B3_74(6), B3_82a, b(1)	B3_68(1)
29	Gata R.	Seki R.	Niigata	37.2176	138.37	1	22	0	B1_18(1)	B1_18(1), B3_40(4), B3_47(1), B3_56(2), B3_58(3), B3_67(7), B3_70(3), B3_77(1)
30	Tonome R.	Seki R.	Niigata	37.1706	138.277	0	4	0		B2_09(1), B3_06(2), B3_23(1)
31	Tsuruuda R.	Tone R.	Gunma	36.2443	139.554	0	5	11		B3_09(1), B3_68(4)	B3_09(2), B3_68(8), B3_71(1)
32	Koise R.	Tone R.	Ibaraki	36.0309	140.357	12	19	1	B1_03a, b(7), B1_11(1), B1_15(1), B1_16(1), B1_17(2)	B1_05(2), B1_06a, b(3), B3_01(2), B3_09(2), B3_45(8), C6_06(1)	B3_45(1)
33	Isumi R.	Isumi R.	Chiba	35.1799	140.319	11	0	0	B1_20(11)a
34	Lake Suwa	Tenryu R.	Nagano	36.0364	138.087	8	7	0	B3_37(5), B3_39(1), B3_42(1), B3_79(1)	B1_07(1), B3_08(4), B3_36a(1), B3_41(1)
35	Koide R.	Shiroiwa R.	Toyama	36.7305	137.309	1	0	0	B3_67(1)
36	BusshojiR	BusshojiR	Toyama	36.8318	136.958	0	3	0		B3_25(1), B3_67(2)
37	Lake Kibagata	KakehashiR	Ishikawa	36.3763	136.449	5	3	0	B3_23(1), B3_24(1), B3_26(2), B3_35(1)	B3_16(1), B3_25(2)
38	Numa R.	Numa R.	Shizuoka	35.1447	138.734	1	1	0	B3_43(1)	B3_09(1)
39	Yabuta R.	Seto R.	Shizuoka	34.9027	138.259	1	19	0	B3_38(1)	B2_11(8), B3_06(11)
40	Rokken R.	Seto R.	Shizuoka	34.8683	138.263	1	6	0	C6_01(1)	B1_18(3), B2_09(3)
41	A pond, Iwata	Ota R.	Shizuoka	34.7415	137.883	0	4	0		B3_50(3), C2_01(1)
42	Houe R.	Kiso R.	Gifu	35.3738	136.663	11	8	0	B3_43a, b(8), B3_44(1), B3_50(2)	B3_01(1), B3_02(1), B3_23(1), B3_25a, b(4), B3_50(1)
43	Sakoji R.	Inabe R.	Mie	35.0606	136.58	0	1	0		B3_43(1)
44	Lake Biwa, Oura	Lake Biwa-Yodo R.	Shiga	35.4742	136.113	1	0	0	B3_61(1)
45	Lake Biwa, Nagahama	Lake Biwa-Yodo R.	Shiga	35.4199	136.2	3	0	0	B3_13(1), B3_15(1), B3_61(1)
46	Lake Biwa, Hikone	Lake Biwa-Yodo R.	Shiga	35.2857	136.238	1	5	0	B3_61(1)	B3_10(1), B3_45(2), B3_60(2)
47	Lake Biwa, Takashima	Lake Biwa-Yodo R.	Shiga	35.3714	136.046	1	1	0	B3_13(1)a, b	B3_45(1)a, b
48	Lake Biwa, Imajuku	Lake Biwa-Yodo R.	Shiga	35.1509	135.937	3	1	0	B3_01(1), B3_14(1), B3_81(1)	B3_60(1)
49	Lake Biwa, Moriyama	Lake Biwa-Yodo R.	Shiga	35.1219	135.941	3	2	0	B3_13(2), B3_55(1)	B3_43(1), B3_45(1)
51	Lake Suga	Hayase R.	Fukui	35.5775	135.899	8	8	0	B3_11(1), B3_20(3), B3_21(1), B3_22(2), B3_27(1)	B3_09(2), B3_32(1), B3_43(1), B3_50(2), B3_51(1), B3_60(1)
52	Nakamura R.	Kumozu R.	Mie	34.6428	136.469	0	5	0		B3_47(3), B3_48(1), B3_60(1)
53	Toukai R.	Toukai R.	Mie	34.3377	136.873	2	14	0	B3_49(2)	B1_18(4), B3_46(2), B3_47(6), B3_60(2)
55	Ni R.	Muko R.	Hyogo	34.7751	135.36	9	5	0	B3_03(3), B3_04(2), B3_05(1), B3_09(1), C6_01(2)	B1_18(2), B3_06(3)
56	Uma R.	Tonda R.	Wakayama	33.6903	135.416	0	1	0		B3_56(1)
57	Yashiro R.	Maruyama R.	Hyogo	35.5001	134.801	0	13	0		B1_18(4), B3_06(5), B3_09(2), B3_26(1), B3_43(1)
58	Mihara R.	Kishida R.	Hyogo	35.6285	134.459	0	2	0		B2_11(1), B3_06(1)
59	An irrigation ditch, Hokueicho	Yura R.	Tottori	35.5004	133.727	6	14	0	B1_18(1), B2_18a(1), B2_19a, b(2), B2_20(2)	B3_01(2), B3_07(1), B3_54a, b(1), B3_60(10)
60	A pond, Kamisuge	Hino R.	Tottori	35.1894	133.344	3	0	0	B2_20a(2), B2_21(1)
61	Uryu R.	Yoshii R.	Okayama	34.7508	134.082	5	3	0	B3_01(1), B3_12(1), B3_18(2), B3_31a(1)	B3_29(3)
62	Koutou R.	Koutou R.	Kagawa	34.3102	134.008	0	8	0		B2_09(5), B3_43(1), B3_60(1), C6_01(1)
63	Haha R.	Kaifu R.	Tokushima	33.5998	134.33	8	4	0	B3_53(4), B3_60a, b(4)	B3_60b(4)
64	An irrigation ditch, Saijo	Nakayama R.	Ehime	33.9156	133.135	7	8	0	B3_28(1), B3_29(5), B3_30(1)	B1_08(2), B3_01(4), B3_29(2)
65	Naro R.	Niyodo R.	Kochi	33.5182	133.441	1	6	0	B2_25a(1)	B2_11(1), B3_19(4), B3_60(1)
66	Tobe R.	Shigenobu R.	Ehime	33.7871	132.795	0	22	1		B2_09(2), B3_19(6), B3_29(2), B3_60(12)	B1_08(1)
67	Sehira R.	Shimanto R.	Ehime	33.2887	132.587	4	9	0	B3_17(4)	B1_18(6), B1_19(1), B2_09(1), B2_14(1)
68	Nakasuji R.	Shimanto R.	Kochi	32.9744	132.881	2	8	0	B2_09(1), B2_26a, b(1)	B2_09(3), B3_29a, b(1), B3_47(1), B3_54(3)
69	Fushino R.	Fushino R.	Yamaguchi	34.1327	131.425	5	3	0	B2_14(1), B2_15(1), B2_16(1), B2_22a(2)	B2_09(1), B2_11a, b(1), B3_19a, b(1)
70	Sago R.	Sago R.	Nagasaki	34.6251	129.34	9	0	0	B2_01(9)
71	Nida R.	Nida R.	Nagasaki	34.5567	129.381	4	3	0	B2_01(4)	B2_01(3)
72	Nii R.	Nii R.	Nagasaki	34.3947	129.321	0	7	0		B2_01(7)
73	Kune R.	Kune R.	Nagasaki	34.1657	129.179	8	0	0	C-TI_01a(8)
74	An irrigation ditch, Munakata	Tsuri R.	Fukuoka	33.8188	130.476	6	10	0	B2_01(3), B2_08(1), B2_14(1), B3_01(1)	B2_01(6), B2_13(1), B2_24(1), B3_56(2)
75	An irrigation ditch, Itoshima	Okita R.	Fukuoka	33.5608	130.15	4	2	0	B2_07(2), B2_23a(2)	B2_01(1), B3_09(1)
76	Chouonji R.	Chikugo R.	Fukuoka	33.4413	130.613	0	3	0		B2_01(3)
77	E R.	Chikugo R.	Fukuoka	33.3216	130.574	15	1	0	B2_01(9), B2_06(5), B2_17(1)	B2_14(1)
78	Yamanoi R.	Chikugo R.	Fukuoka	33.2344	130.458	3	1	0	B2_01(3)	C6_09(1)
79	An irrigation ditch, Sasebo	Tanokashira R.	Nagasaki	33.1088	129.788	0	1	0		B2_11(1)
80	An irrigation ditch, Higashisonogi	Sonogi R.	Nagasaki	33.043	129.908	4	0	0	B2_01(4)
81	Taira R.	Taira R.	Nagasaki	32.8231	129.787	7	1	0	B2_11a, b(7)	B2_12a, b(1)
82	Doi R.	Doi R.	Nagasaki	32.8291	130.209	8	0	0	B2_01(1), B2_10(7)
83	An irrigation ditch, Shimabara	Yue R.	Nagasaki	32.8596	130.324	0	1	0		B2_09(1)
84	An irrigation ditch, Yatsushiro	Kagami R.	Kumamoto	32.5775	130.633	11	1	0	B2_01(9), B2_03(1), B2_05(1)	B2_01(1)
85	A creek, Yashiro	Kuma R.	Kumamoto	32.5226	130.574	13	0	0	B2_01(12), B2_04(1)
86	Yunoura R.	Yunoura R.	Kumamoto	32.283	130.494	2	11	0	B2_01(2)	B2_01(10), B2_09(1)
87	A pond, Miiraku	Masabuchi R.	Nagasaki	32.7402	128.69	8	0	0	B2_01(8)
88	Nagatani R.	Shoude R.	Miyazaki	32.4502	131.628	16	0	0	B2_01(3), B3_33(12), B3_34(1)
89	Kakihara R.	Kiyotake R.	Miyazaki	31.8429	131.445	3	6	0	B3_33(3)	B2_01(3), B2_11(1), B3_33a(2)
90	An irrigation ditch, Kirishima	Amori R.	Kagoshima	31.7113	130.757	4	3	0	B2_01(4)	B2_09(1), B2_11(1), B3_09(1)
91	An irrigation ditch, Minamisatsuma	Oura R.	Kagoshima	31.3993	130.216	9	8	0	B2_01a, b(9)	B2_02(4), B2_09a, b(4)
92	Miyase R.	Miyase R.	Kagoshima	30.3667	130.9	1	13	0	B3_33(1)	B2_09(2), B3_06(6), B3_47(3), B3_60(2)
93	Hiji R.	Hiji R.	Okinawa	26.7242	128.176	3	3	0	C4_02(3)	C4_01(1), C4_02(2)
94	A pond, Minamidaito	Oike	Okinawa	25.8475	131.238	9	2	0	C4_02a, b(9)	C4_02b(2)
95	Miyara R.	Miyara R.	Okinawa	24.4246	124.202	0	3	0		B3_43(3)
96	A creek, Shuozhou	Yellow R.	Shanxi	39.8982	112.315	0	8	0		C6_02b(8)
97	An irrigation ditch, Kenli	Yellow R.	Shandong	37.5801	118.459	3	4	0	C6_02a, b(1), C6_03(1), C6_05(1)	C6_02(3), C6_10a, b(1)
98	Qin R.	Yellow R.	Henan	35.153	112.69	0	7	0		C6_02(2), C6_04(3), C6_08(2)
99	A creak, Gaozhou	Jian R.	Guangdong	21.9606	110.886	1	7	0	C6_01(1)	C1_02(1), C1_06a, b(2), C1_07(1), C1_08(1), C1_09(1), C6_01(1)
100	A creak, Baisha	Zhubi R.	Hainan	19.2258	109.455	6	2	0	C1_01(1), C1_04a, b(5)	C1_03a, b(1), C1_05(1)
Total						348	555	30
Outgroup
Code	River	River system	Prefecture/Province	Geographic coordinate		No. target resequencing data
				Latitude (°N)	Longitude (°E)
C. cuvieri
50	Lake Biwa, Kusatsu	Lake Biwa-Yodo R.	Shiga	35.042	135.912	1
C. carpio
54	Kamo R.	Lake Biwa-Yodo R.	Kyoto	34.9725	135.764	1
Locality codes are as shown in Fig. S1
a Haplotypes for which the full length of cyt b and CR sequences were determined
b Haplotypes used for target resequencing

## Sheet: Table S2
Table S2. List of microsatellite primers and their characteristics among diploid Carassius fish examined.
Marker		Sequence (5' -> 3')	Product size	Repeat motif	A	Ho	He
Multiplex Panel 1 (Mishina et al. 2014)
J12	F	[FAM]-TTCTGCACCACTAATGACAAACAA	83–146	(AT)4(GT)16	25	0.58	0.92
	R	ACCCGGATGAATATTAAGAAACAA
GF17	F	[FAM]-GGAACTAGAGCCCACTGACA	174–239	(TG)8	21	0.53	0.9
	R	TGCATTTGGGAGACGATA
GF1	F	[FAM]-ATGAAGGGTAGGAAAAGTGTGA	294–361	(TG)14	24	0.68	0.87
	R	CAGGTTAGGGAGAAGAAGGAAT
J1	F	[HEX]-CATTCCTTTGAGCCTCAGTGTCG	114–173	(AC)14	29	0.67	0.93
	R	GGGGAACATTTCTGTCGGTCATT
HLJYJ094	F	[HEX]-GGAGACTGCAGAAGGAAAGG	174–228	(AGC)7	13	0.5	0.7
	R	TCACCTTGCTCACACGAAAG
Cca19	F	[HEX]-CCTGACCCTGAAGAGAACAACTAC	220–240	(TTTG)6	8	0.11	0.28
	R	TGGCCTCATCAAAGACATCAAG
Cca12	F	[NED]-ACGCGTCCGGCTGACATTAGAGC	196–264	(GT)20	30	0.53	0.85
	R	ACAACCCCCGATCCCCAACACA
Multiplex Panel 2 (designed from Takeshima et al. 2017 in this study)
Funa123	F	[FAM]-AACTCCATCTGTGAGGATCTTCTGG	225–249	(GT)10	13	0.58	0.85
	R	AGTCAGAGTTGACCTTCACAGGCT
Car007	F	[FAM]-GAGAAATTCCAACAACCCTGA	324–357	(AC)10	16	0.54	0.83
	R	CTGAGTTGCGCAGAGTGAAC
Funa037	F	[VIC]-GACATGTTGCAGGTAATCTGGTTG	117–145	(TG)10	14	0.39	0.77
	R	TTGTGGCAATCTGTAACTCTTAGCC
Funa109	F	[VIC]-GGTGGCTGAGGAATACGAAGGTTA	181–238	(CA)16	27	0.59	0.92
	R	TGAAGTCTGAACTTATCCTGCATCA
Car011	F	[PET]-TGCTGAAAATACGCGAAGC	266–309	(AC)6	22	0.55	0.9
	R	TGCATTGTGCTGGTGAGAGT
RL repeat length; A number of alleles; Ho observed heterozygosity; He expected heterozygosity, calculated using Arlequin 3.5 [46]
PCR condition for the Multiplex Panel 2: PCR was performed in 10-μl volumes, each containing 1× Type-it Microsatellite PCR Master Mix (Qiagen), 0.5 μM of each primer for all five loci, and 0.8 µl of template DNA under following temperature profile: 95°C for 5 min, followed by 26 cycles of 94°C for 30 s, 59°C for 90 s, and 72°C for 30 s, followed by a final extension at 60°C for 30 min.
Reference: Mishina T. et al. (2014) Molecular identification of species and ploidy of Carassius fishes in Lake Biwa, using mtDNA and microsatellite multiplex PCRs Ichthyol Res 61: 169–175; Takeshima H, et al. (2017) Rapid and effective isolation of candidate sequences for development of microsatellite markers in 30 fish species by using kit-based target capture and multiplexed parallel sequencing…

## Sheet: Table S3
Table S3. Genotypes for Carassius fish obtained from 12 microsatellites.
Sample.Name	Marker	Allele.1	Allele.2	Allele.3	Allele.4
LB5_SarufutsuR	J12	85
LB6_SarufutsuR	J12	85
KZ1_TonbetsuR	J12	85
KZ2_TonbetsuR	J12	85
KZ4_TonbetsuR	J12	85
KZ5_TonbetsuR	J12	85
KZ7_TonbetsuR	J12	85
KZ8_TonbetsuR	J12	85
LA2_TonbetsuR	J12	85
LA3_TonbetsuR	J12	85
LA4_TonbetsuR	J12	85
LA7_TonbetsuR	J12	85
LB2_TonbetsuR	J12	85
LB4_TonbetsuR	J12	85
KZ3_TonbetsuR	J12	95	108	110
LA5_TonbetsuR	J12	95	108	110
LB1_TonbetsuR	J12	95	108	110
LA1_TonbetsuR	J12	97	108	110
LA8_TonbetsuR	J12	97	108	110
LB8_TeshioR	J12	85
HN7_Monbetsu	J12	85	95	99
HN3_Monbetsu	J12	85	115
HN4_Monbetsu	J12	85	115
HN5_Monbetsu	J12	85	115
HN6_Monbetsu	J12	85	115
HN8_Monbetsu	J12	85	115
IR1_TokoroR	J12	97	108	110
IR6_TokoroR	J12	97	108	110
IQ6_TokoroR	J12	95	99
IQ7_TokoroR	J12	95	99
IQ8_TokoroR	J12	95	99
IR5_TokoroR	J12	95	99
IR3_TokoroR	J12	95	99
IR4_TokoroR	J12	95	99
IR7_TokoroR	J12	95	99
IR8_TokoroR	J12	95	99
IQ4_TokoroR	J12	95	99
IQ5_TokoroR	J12	95	99
IR2_TokoroR	J12	95	99
HM8_Abashiri	J12	85	115
HN1_Abashiri	J12	85	115
HN2_Abashiri	J12	115
IQ2_Abashiri	J12	85	117
IQ3_Abashiri	J12	85	117
IQ1_Abashiri	J12	85	99	117
IS3_Abashiri	J12	97	108	110
IS1_Abashiri	J12	95	99
IS2_Abashiri	J12	95	99
IS5_Abashiri	J12	97	108	110
IS4_Abashiri	J12	95	99
IS6_Abashiri	J12	89	101	112
NE8_FuurenR	J12	93	104
NE7_FuurenR	J12	85	93	112
ND1_BiwaseR	J12	85	115
ND2_BiwaseR	J12	85	115
ND3_BiwaseR	J12	85	115
ND4_BiwaseR	J12	85	115
ND5_BiwaseR	J12	85	115
ND6_BiwaseR	J12	85	115
ND7_BiwaseR	J12	85	115
ND8_BiwaseR	J12	85	115
NE1_BiwaseR	J12	85	115
NE2_BiwaseR	J12	85	115
NE3_BiwaseR	J12	85	115
NE4_BiwaseR	J12	85	115
NE5_BiwaseR	J12	85	115
NE6_BiwaseR	J12	85	115
JE1_AkkeshiL	J12	89	97	108
JE2_AkkeshiL	J12	89	97	108
JE3_AkkeshiL	J12	89	97	108
JE4_AkkeshiL	J12	89	97	108
JE5_AkkeshiL	J12	89	97	108
JE6_AkkeshiL	J12	89	97	108
JE7_AkkeshiL	J12	89	97	108
JE8_AkkeshiL	J12	89	97	108
MX1_TokachiR	J12	93	97	108
MY7_TokachiR	J12	93	97	108
MZ6_TokachiR	J12	93	97	108
MZ7_TokachiR	J12	93	97	108
NA6_TokachiR	J12	93	97	108
MX2_TokachiR	J12	85	93	112
MX3_TokachiR	J12	85	93	112
MX4_TokachiR	J12	85	93	112
MX5_TokachiR	J12	85	93	112
MX6_TokachiR	J12	85	93	112
MX8_TokachiR	J12	85	93	112
MY1_TokachiR	J12	85	93	112
MY2_TokachiR	J12	85	93	112
MY5_TokachiR	J12	85	93	112
MY6_TokachiR	J12	85	93	112
MZ1_TokachiR	J12	85	93	112
MZ2_TokachiR	J12	85	93	112
NA2_TokachiR	J12	85	93	112
MY8_TokachiR	J12	85	93	112
NA3_TokachiR	J12	85	93	112
MX7_TokachiR	J12	93	97
MY3_TokachiR	J12	93	97
MZ4_TokachiR	J12	93	97
NA1_TokachiR	J12	93	97
NA4_TokachiR	J12	93	97
MZ5_TokachiR	J12	85	115
MW8_TokachiR	J12	85	97	115	117
MY4_TokachiR	J12	85	97	115
MZ3_TokachiR	J12	85	97	115
NA7_TokachiR	J12	85	97	115	117
NA8_TokachiR	J12	85	97	115	117
MW4_IshikariR	J12	97	108
MW7_IshikariR	J12	95	110
MW5_IshikariR	J12	93	97
MW6_IshikariR	J12	108	112	128
MW2_IshikariR	J12	85	93
MW3_IshikariR	J12	85	97
HL4_Yufutsu	J12	95	99	108
HM3_Yufutsu	J12	95	99	108
HM5_Yufutsu	J12	85
HL3_Yufutsu	J12	85	99
HM4_Yufutsu	J12	85	99
HM6_Yufutsu	J12	85	99
HL6_Yufutsu	J12	95	99
HL7_Yufutsu	J12	95	99
HM2_Yufutsu	J12	85	115
HM7_Yufutsu	J12	85	115
MU6_ShubutoR	J12	85
MU8_ShubutoR	J12	95	108	110
MV5_ShubutoR	J12	95	108	110
MV6_ShubutoR	J12	95	108	110
MV7_ShubutoR	J12	95	108	110
MV8_ShubutoR	J12	95	108	110
MW1_ShubutoR	J12	95	108	110
MV3_ShubutoR	J12	95	108	110	123
MU1_ShubutoR	J12	93	97
MU2_ShubutoR	J12	93	97
MU3_ShubutoR	J12	93	97
MU4_ShubutoR	J12	93	97
MU5_ShubutoR	J12	93	97
MU7_ShubutoR	J12	93	97
MV1_ShubutoR	J12	85	110	115
MV2_ShubutoR	J12	85	110	115
MV4_ShubutoR	J12	85	110	115
MQ7_ShiribeshtoshibetsuR	J12	93	97	108
MR3_ShiribeshtoshibetsuR	J12	93	97	108
MR1_ShiribeshtoshibetsuR	J12	85	108
MR2_ShiribeshtoshibetsuR	J12	85
MR7_ShiribeshtoshibetsuR	J12	85
MR8_ShiribeshtoshibetsuR	J12	85
MR6_ShiribeshtoshibetsuR	J12	85	110	115
MQ8_ShiribeshtoshibetsuR	J12	85	110	115
MR4_ShiribeshtoshibetsuR	J12	85	110	115
MR5_ShiribeshtoshibetsuR	J12	85	110	115
MS3_KunnuiR	J12	87	97	108
MS5_KunnuiR	J12	87	97	108
MS1_KunnuiR	J12	85
MS2_KunnuiR	J12	85
MS4_KunnuiR	J12	85
MS6_KunnuiR	J12	85
MS7_KunnuiR	J12	85	115
MS8_KunnuiR	J12	85
ML1_IwakiR	J12	85	87	93
MK8_IwakiR	J12	85
ML2_IwakiR	J12	85	110	115
ML4_IwakiR	J12	85	110	115
ML5_IwakiR	J12	85	110	115
ML3_IwakiR	J12	85
MM8_NiidaR	J12	93	97	108
MN1_NiidaR	J12	93	97	108
MN4_NiidaR	J12	93	97	108
MN6_NiidaR	J12	93	97	108
ML7_NiidaR	J12	87	97	108
MM6_NiidaR	J12	97	99
MM1_NiidaR	J12	87	95	108
MM2_NiidaR	J12	87	95	108
MM3_NiidaR	J12	87	95	108
MM4_NiidaR	J12	87	95	108
MM5_NiidaR	J12	87	95	108
ML6_NiidaR	J12	85	110	115
MM7_NiidaR	J12	85	110	115
MN3_NiidaR	J12	85	110	115
MN5_NiidaR	J12	85	110	115
MN7_NiidaR	J12	85	110	115
MN8_NiidaR	J12	85	110	115
ML8_NiidaR	J12	89
JO4_Oga	J12	93	101	108
JO5_Oga	J12	93	101	108
JO6_Oga	J12	93	101	108
JO7_Oga	J12	93	101	108
JO8_Oga	J12	93	101	108
JP1_Oga	J12	93	101	108
JP2_Oga	J12	93	101	108
JP4_Oga	J12	89	93	101	108
JP5_Oga	J12	93	101	108
JP6_Oga	J12	93	101	108
JP8_Oga	J12	93	101	108
HR6_Oga	J12	89	95
HS1_Oga	J12	89	95
JP7_Oga	J12	87	93
HS2_Oga	J12	97
HR2_Oga	J12	89	95	99
HR7_Oga	J12	85
HR4_Oga	J12	85
HR5_Oga	J12	85
JP3_Oga	J12	85	95
HQ8_Oga	J12	95	99
HR1_Oga	J12	95	99
HR3_Oga	J12	95	99
HR8_Oga	J12	95	99
HP1_OmonoR	J12	95	101	108
HP4_OmonoR	J12	95	101	108
HP6_OmonoR	J12	95	99	108
HP8_OmonoR	J12	95	99	108
HQ4_OmonoR	J12	85	95	99	108
HQ7_OmonoR	J12	95	101	108
HP3_OmonoR	J12	85	95	99
HP2_OmonoR	J12	85	108
HP5_OmonoR	J12	95	108
HQ3_OmonoR	J12	85	108
HP7_OmonoR	J12	85	106	110
HQ6_OmonoR	J12	106	110
HQ1_OmonoR	J12	85	99	104
HQ5_OmonoR	J12	85	89	99
HQ2_OmonoR	J12	85	110	115
IF5_Nishiwaga	J12	95
IG1_Nishiwaga	J12	95
IF1_Nishiwaga	J12	101
IF2_Nishiwaga	J12	99
IF4_Nishiwaga	J12	101
IF8_Nishiwaga	J12	99
IG2_Nishiwaga	J12	85	95
IG3_Nishiwaga	J12	95
IG4_Nishiwaga	J12	85	101
IG6_Nishiwaga	J12	95
IF7_Nishiwaga	J12	95
IH1_Kitakami	J12	95	101	108
IH2_Kitakami	J12	95	101	108
IH3_Kitakami	J12	95	101	108
IH4_Kitakami	J12	95	101	108
IH5_Kitakami	J12	95	99	108
IH7_Kitakami	J12	95	101	108
IH8_Kitakami	J12	95	101	108
IJ2_Kitakami	J12	99
IJ1_Kitakami	J12	99	101
IJ3_Kitakami	J12	91	99
IJ4_Kitakami	J12	101	104
IJ5_Kitakami	J12	101	104
IJ7_Kitakami	J12	101	104
IJ8_Kitakami	J12	91	95
IK1_Kitakami	J12	99
IK2_Kitakami	J12	101	104
IK3_Kitakami	J12	101	104
IK4_Kitakami	J12	91	97
IK8_Kitakami	J12	97	101
IK6_Kitakami	J12	99
IK7_Kitakami	J12	91
IS7_MogamiR	J12	99	108
IS8_MogamiR	J12	85	89	99
MD1_AraR	J12	99	112
MD3_OchihoriR	J12	87	97
MD5_OchihoriR	J12	93	97	104
MD6_OchihoriR	J12	93	97	104
ME4_OchihoriR	J12	93	97
ME6_OchihoriR	J12	87	97	110
ME5_OchihoriR	J12	87
ME7_OchihoriR	J12	99	112
MD2_OchihoriR	J12	106	108	110
MD7_OchihoriR	J12	106	108	110
MF1_OchihoriR	J12	106	108	110
MF2_OchihoriR	J12	106	108	110
ME3_OchihoriR	J12	112	117
JL8_TennouR	J12	89	93	104
JL6_TennouR	J12	87	97
JL7_TennouR	J12	87
MB8_ShinR	J12	93	97	99
MB7_ShinR	J12	106	108	110
MK4_ShinR	J12	97	104
MC8_ShinR	J12	93	97	99
MK2_ShinR	J12	93	97	99
MK3_ShinR	J12	93	97	99
MK5_ShinR	J12	87	104
MC1_ShinR	J12	87	95	106
MK7_ShinR	J12	87	110
MC7_ShinR	J12	108	112	126
MK6_ShinR	J12	85	87	97
MB5_ShinR	J12	106	108	110
MB6_ShinR	J12	106	108	110
MC2_ShinR	J12	93	97	99
MC3_ShinR	J12	106	108	110
MC4_ShinR	J12	106	108	110
MC6_ShinR	J12	106	108	110
MA4_SekiR	J12	91	95
MB2_SekiR	J12	97	108
MA1_SekiR	J12	87	95	106
MA3_SekiR	J12	87	95	106
MF8_SekiR	J12	87	95	106
MH1_SekiR	J12	87	95	106
MA8_SekiR	J12	97	104
MB3_SekiR	J12	97	104
MG6_SekiR	J12	97	104
MF7_SekiR	J12	87	95	115
MG1_SekiR	J12	85	106	115
MG2_SekiR	J12	85	106	115
MG3_SekiR	J12	85	106	115
MG5_SekiR	J12	87	95	115
MG7_SekiR	J12	85	106	115
MG8_SekiR	J12	87	95	115
MF4_SekiR	J12	93	97	108
MA5_SekiR	J12	99	112
MA6_SekiR	J12	99	112
MB4_SekiR	J12	99	112
MA2_SekiR	J12	108	112	126
MA7_SekiR	J12	108	112	126
MB1_SekiR	J12	85	112
MH4_SekiR	J12	106	110
MH2_SekiR	J12	85	93	110
MH3_SekiR	J12	85	93	110
MH5_SekiR	J12	106	108	110
GP2_ToneR	J12	101	112
GP8_ToneR	J12	101	108
GP4_ToneR	J12	99	101	108
GP6_ToneR	J12	99	101	108
GP3_ToneR	J12	101	112
GP5_ToneR	J12	101	112
GQ1_ToneR	J12	101	112
GQ4_ToneR	J12	101	112
GP1_ToneR	J12	101	112
GP7_ToneR	J12	101	112
GQ2_ToneR	J12	101	112
GQ3_ToneR	J12	101	112
GQ5_ToneR	J12	101	112
GQ6_ToneR	J12	101	112
GQ7_ToneR	J12	101	112
GQ8_ToneR	J12	101	112
GE8_Kasumigaura	J12	95
GC4_Kasumigaura	J12	95	108
GD3_Kasumigaura	J12	85	101	106
GD6_Kasumigaura	J12	95	136
GC2_Kasumigaura	J12	95	97
GE4_Kasumigaura	J12	95	101
GF4_Kasumigaura	J12	95	99	112
GF8_Kasumigaura	J12	95	99	112
GF5_Kasumigaura	J12	95	101
GC6_Kasumigaura	J12	95	101
GC7_Kasumigaura	J12	95	101
GD2_Kasumigaura	J12	95	119
GE1_Kasumigaura	J12	95
GE2_Kasumigaura	J12	95
GE5_Kasumigaura	J12	95
GE6_Kasumigaura	J12	95	119
GF1_Kasumigaura	J12	95
GF6_Kasumigaura	J12	99	117
GF2_Kasumigaura	J12	89	110	112
GF3_Kasumigaura	J12	89	110	112
GC5_Kasumigaura	J12	101	108	112
GF7_Kasumigaura	J12	91	101
GC1_Kasumigaura	J12	85	101	106
GC3_Kasumigaura	J12	85	99	106
GC8_Kasumigaura	J12	85	101	106
GD1_Kasumigaura	J12	85	101	106
GD5_Kasumigaura	J12	85	101	106
GD7_Kasumigaura	J12	85	101	106
GD8_Kasumigaura	J12	85	101	106
GE7_Kasumigaura	J12	85	101	106
GD4_Kasumigaura	J12	85	95	101	106
GE3_Kasumigaura	J12	95	108	136
JQ5_IsumiR	J12	108
JQ6_IsumiR	J12	108
JQ7_IsumiR	J12	93	108
JQ8_IsumiR	J12	93	108
JR1_IsumiR	J12	93
JR3_IsumiR	J12	93
JR4_IsumiR	J12	93
JR5_IsumiR	J12	93
JR6_IsumiR	J12	93
JR7_IsumiR	J12	93
JR8_IsumiR	J12	93
Suwa4_5_Suwa	J12	89	95	97
Suwa2_8_Suwa	J12	108	126
Suwa2_4_Suwa	J12	93
Suwa2_2_Suwa	J12	93	106
Suwa2_3_Suwa	J12	93
Suwa2_5_Suwa	J12	93	95
Suwa2_6_Suwa	J12	93
Suwa2_7_Suwa	J12	93	115
Suwa4_2_Suwa	J12	93	121
Suwa2_1_Suwa	J12	93
Suwa4_8_Suwa	J12	89	93	101
Suwa4_1_Suwa	J12	89	101	117
Suwa4_3_Suwa	J12	101	117
Suwa4_4_Suwa	J12	101	117
Suwa4_7_Suwa	J12	101	117
NK4_ShiroiwaR	J12	99	110
ON2_BusshojiR	J12	99	110
ON5_BusshojiR	J12	99	110
ON3_BusshojiR	J12	97	106	110
ON8_KakehashiR	J12	97	115
OO1_KakehashiR	J12	104
OO4_KakehashiR	J12	97	99
ON6_KakehashiR	J12	99	108
OO2_KakehashiR	J12	91	97
ON7_KakehashiR	J12	99	104	108
OO3_KakehashiR	J12	97	104	110
OO5_KakehashiR	J12	97	106	110
NI5_NumaR	J12	101	112
NI4_NumaR	J12	95	97
JM2_SetoR	J12	106	110
JM3_SetoR	J12	106	110
NF7_SetoR	J12	106	110
NF8_SetoR	J12	106	110
NG1_SetoR	J12	106	110
NG2_SetoR	J12	106	110
NH1_SetoR	J12	106	110
NH2_SetoR	J12	106	110
NH3_SetoR	J12	115
JM4_SetoR	J12	85	93	110
JM5_SetoR	J12	85	93	110
NG3_SetoR	J12	85	93	110
NG4_SetoR	J12	85	93	110
NG5_SetoR	J12	85	93	110
NG6_SetoR	J12	85	93	110
NG7_SetoR	J12	85	93	110
NG8_SetoR	J12	85	93	110
NH4_SetoR	J12	85	93	110
NI6_SetoR	J12	85	93	110
NI8_SetoR	J12	85	93	110
NH5_SetoR	J12	97	108
NH7_SetoR	J12	97	108
NI2_SetoR	J12	97	108
NH6_SetoR	J12	97	106
NH8_SetoR	J12	97	106
NI1_SetoR	J12	97	106
NI3_SetoR	J12	104	106
JM7_OtaR	J12	91	101	112
NK2_OtaR	J12	91	101	112
NK3_OtaR	J12	101	104
JM8_OtaR	J12	87	106	108
JK6_KisoR	J12	95	106
JJ1_KisoR	J12	106	108	110
JJ6_KisoR	J12	101	121	123
JJ7_KisoR	J12	91	110
JJ3_KisoR	J12	104	106
JK2_KisoR	J12	85	91
JK3_KisoR	J12	106	115
JK4_KisoR	J12	104	106
JK8_KisoR	J12	91	106
JL2_KisoR	J12	106	108
JL3_KisoR	J12	85	108
JL4_KisoR	J12	104
JJ2_KisoR	J12	95	106
JJ8_KisoR	J12	91	104
JK1_KisoR	J12	91	101	112
JJ4_KisoR	J12	97	106	110
JJ5_KisoR	J12	97	106	110
JK7_KisoR	J12	97	106	110
JL1_KisoR	J12	97	106	110
JL5_inabeR	J12	91	101
GG5_Biwa	J12	85	99
JQ3_Biwa	J12	85	87
JQ1_Biwa	J12	97
JQ2_Biwa	J12	93	106
GH6_Biwa	J12	95	112
GH5_Biwa	J12	89	101
GH2_Biwa	J12	85	101	106
GH4_Biwa	J12	85	101	106
GH3_Biwa	J12	104	112
GH7_Biwa	J12	104	112
DD7_Biwa	J12	95	130
DD8_Biwa	J12	85	101	106
GG8_Biwa	J12	91	99
GH1_Biwa	J12	99
GG6_Biwa	J12	95	99
GH8_Biwa	J12	104	112
GG1_Biwa	J12	91	95
GG3_Biwa	J12	99	101
GG2_Biwa	J12	95	146
GG4_Biwa	J12	85	101	106
GG7_Biwa	J12	104	106	112
MKT2_1_5_Mikata	J12	101	104
MKT2_1_7_Mikata	J12	101	104
MKT3_1_1_Mikata	J12	97	101
MKT3_1_2_Mikata	J12	99	104
MKT3_1_3_Mikata	J12	97	119
MKT3_1_7_Mikata	J12	104	115
MKT3_1_8_Mikata	J12	115
MKT3_1_5_Mikata	J12	101	108
MKT3_1_4_Mikata	J12	104	112
MKT3_1_6_Mikata	J12	99
MKT2_1_2_Mikata	J12	97	101	112
MKT2_1_4_Mikata	J12	93	106
MKT2_1_1_Mikata	J12	101	106	112
MKT2_1_3_Mikata	J12	93	101	112
MKT2_1_6_Mikata	J12	97
MKT2_1_8_Mikata	J12	101	112
JX8_KumozuR	J12	97	106	110
JY1_KumozuR	J12	97	106	110
JY2_KumozuR	J12	97	106	110
JY3_KumozuR	J12	97	106	110
JY4_KumozuR	J12	104	112
JG2_ToukaiR	J12	97	108
JG3_ToukaiR	J12	97	108
JG4_ToukaiR	J12	97	108
JG8_ToukaiR	J12	97	108
JG1_ToukaiR	J12	104	106
JG5_ToukaiR	J12	104	106
JG6_ToukaiR	J12	85	101	110
JG7_ToukaiR	J12	85	101	110
JF2_ToukaiR	J12	85	112
JF3_ToukaiR	J12	85	112
JF4_ToukaiR	J12	85	112
JF5_ToukaiR	J12	85	112
JF7_ToukaiR	J12	85	112
JF8_ToukaiR	J12	85	112
JF1_ToukaiR	J12	95	128
JF6_ToukaiR	J12	95	128
JI2_mukoR	J12	97	108
JI5_mukoR	J12	97	108
JH8_mukoR	J12	85	93	110
JI3_mukoR	J12	85	93	110
JI4_mukoR	J12	85	93	110
JH5_mukoR	J12	97	104
JI6_mukoR	J12	89	134
JH6_mukoR	J12	93	97
JH7_mukoR	J12	110	134
JI7_mukoR	J12	85	93
JH4_mukoR	J12	95	106
JI8_mukoR	J12	97
JH3_mukoR	J12	93	115
JI1_mukoR	J12	97	108
JY6_TondaR	J12	108	112	128
NK6_MaruyamaR	J12	97	108
NL2_MaruyamaR	J12	97	108
NL5_MaruyamaR	J12	97	108
NL7_MaruyamaR	J12	97	108
NK7_MaruyamaR	J12	85	93	110
NK8_MaruyamaR	J12	95	108
NL4_MaruyamaR	J12	85	93	110
NL6_MaruyamaR	J12	95	108
NL8_MaruyamaR	J12	85	93	110
NM6_MaruyamaR	J12	108	115
NL1_MaruyamaR	J12	87	110	112
NM3_MaruyamaR	J12	101	104
NL3_MaruyamaR	J12	93	106
NM8_KishidaR	J12	106	110
MP1_KishidaR	J12	85	93	110
HJ1_Hokueicho	J12	99	108
HH4_Hokueicho	J12	110
HJ4_Hokueicho	J12	108	117
HH7_Hokueicho	J12	93	110
HK2_Hokueicho	J12	104	115
HJ5_Hokueicho	J12	93	108
HK3_Hokueicho	J12	99	104
HH5_Hokueicho	J12	106	110	117
HJ3_Hokueicho	J12	108
HH8_Hokueicho	J12	101	112
HH6_Hokueicho	J12	104	112
HJ2_Hokueicho	J12	104	112
HJ6_Hokueicho	J12	104	112
HJ7_Hokueicho	J12	104
HJ8_Hokueicho	J12	104	112
HK1_Hokueicho	J12	104	112
HK4_Hokueicho	J12	104	112
HK5_Hokueicho	J12	104	112
HK6_Hokueicho	J12	104	112
HK7_Hokueicho	J12	104
HL2_Hino	J12	101	108
HK8_Hino	J12	104	115
HL1_Hino	J12	101	115
IB7_YoshiiR	J12	95
IC1_YoshiiR	J12	83	95
HH1_YoshiiR	J12	101	104
IB6_YoshiiR	J12	95	101
IC3_YoshiiR	J12	95	101
IC2_YoshiiR	J12	123
IC6_YoshiiR	J12	128
HH2_YoshiiR	J12	99	104
HT1_KoutouR	J12	106	110
HT2_KoutouR	J12	106	110
HT4_KoutouR	J12	106	110
HT5_KoutouR	J12	106	110
HT6_KoutouR	J12	106	110
HT8_KoutouR	J12	85	89	99
HT3_KoutouR	J12	104	110
HT7_KoutouR	J12	101	112
HY3_HahaR	J12	87
HY6_HahaR	J12	87
HY8_HahaR	J12	89
HZ1_HahaR	J12	99
HY4_HahaR	J12	95	104
HY7_HahaR	J12	108
HZ2_HahaR	J12	87
HZ3_HahaR	J12	87
HY1_HahaR	J12	89	106	110
HY2_HahaR	J12	104
HY5_HahaR	J12	89	106	110
HZ4_HahaR	J12	104
LR1_NakayamaR	J12	87	93
LS3_NakayamaR	J12	87	93
LQ6_NakayamaR	J12	97	104
LQ7_NakayamaR	J12	101	106
LR6_NakayamaR	J12	93	97
LR7_NakayamaR	J12	101	106
LS1_NakayamaR	J12	93	97
LS2_NakayamaR	J12	97	108
LQ5_NakayamaR	J12	97	106
LR3_NakayamaR	J12	97	106
LR5_NakayamaR	J12	97	104
LQ8_NakayamaR	J12	99	121	123
LR2_NakayamaR	J12	99	121	123
LR4_NakayamaR	J12	99	121	123
LR8_NakayamaR	J12	99	121	123
IA3_NiyodoR	J12	106	110
HZ7_NiyodoR	J12	97	99
HZ6_NiyodoR	J12	99	101	106
HZ8_NiyodoR	J12	99	101	106
IA1_NiyodoR	J12	99	101	106
IA2_NiyodoR	J12	99	101	106
HZ5_NiyodoR	J12	104	112
LL2_ShigenobuR	J12	87	93
LL3_ShigenobuR	J12	106	110
LL8_ShigenobuR	J12	106	110
LL1_ShigenobuR	J12	106	108	110
LM6_ShigenobuR	J12	93	99
LL4_ShigenobuR	J12	97	99	106
LL5_ShigenobuR	J12	97	99	106
LM2_ShigenobuR	J12	97	99	106
LM8_ShigenobuR	J12	97	99	106
LN3_ShigenobuR	J12	97	99	106
LN5_ShigenobuR	J12	97	99	106
LL6_ShigenobuR	J12	101	112
LM1_ShigenobuR	J12	101	112
LM3_ShigenobuR	J12	101	112
LM4_ShigenobuR	J12	101	112
LM5_ShigenobuR	J12	101	112
LM7_ShigenobuR	J12	101	112
LN1_ShigenobuR	J12	101	112
LN2_ShigenobuR	J12	101	112
LN4_ShigenobuR	J12	101	112
LN6_ShigenobuR	J12	101	112
LN7_ShigenobuR	J12	95	101	112
LN8_ShigenobuR	J12	101	112
LT4_ShimantoR	J12	97	108
LT1_ShimantoR	J12	97	108
LT3_ShimantoR	J12	97	108
LT5_ShimantoR	J12	97	108
LT6_ShimantoR	J12	97	108
LT7_ShimantoR	J12	97	108
LT8_ShimantoR	J12	97	108
LS7_ShimantoR	J12	106	110
LS6_ShimantoR	J12	87	108
LS4_ShimantoR	J12	95	108
LS5_ShimantoR	J12	108
LS8_ShimantoR	J12	108
LT2_ShimantoR	J12	108
IB2_ShimantoR	J12	106
IA7_ShimantoR	J12	99	106
IB1_ShimantoR	J12	99	106
IB5_ShimantoR	J12	106	110
IA8_ShimantoR	J12	117
IA4_ShimantoR	J12	89	99	104
IA5_ShimantoR	J12	89	99	104
IA6_ShimantoR	J12	93	110
IB3_ShimantoR	J12	106	108	110
IB4_ShimantoR	J12	85	112
DY5_FushinoR	J12	104
DY6_FushinoR	J12	108	110
DY1_FushinoR	J12	106	110
DY4_FushinoR	J12	99	106
DY3_FushinoR	J12	104	110
DY2_FushinoR	J12	104
DY8_FushinoR	J12	104	110
DY7_FushinoR	J12	99	101	106
NN1_SagoR	J12	104	106
NN2_SagoR	J12	104
NN3_SagoR	J12	106
NN4_SagoR	J12	106	119
NN5_SagoR	J12	104	106
NN6_SagoR	J12	104	106
NN7_SagoR	J12	106
NN8_SagoR	J12	104	119
NP1_SagoR	J12	106
NP2_NidaR	J12	106
NP5_NidaR	J12	104	106
NP7_NidaR	J12	106
NP8_NidaR	J12	104	106
NP3_NidaR	J12	101	104
NP4_NidaR	J12	101	104
NP6_NidaR	J12	106
NQ8_NiiR	J12	104	106
NQ1_NiiR	J12	104	106
NQ2_NiiR	J12	106
NQ3_NiiR	J12	101	104
NQ4_NiiR	J12	101	104
NQ5_NiiR	J12	104	106
NQ6_NiiR	J12	106
NT1_KuneR	J12	104
NT2_KuneR	J12	99	110
NT3_KuneR	J12	104
NT4_KuneR	J12	104	110
NT5_KuneR	J12	104
NT6_KuneR	J12	104
NT7_KuneR	J12	99	104
NT8_KuneR	J12	104
IU1_TsuriR	J12	104	110
IU3_TsuriR	J12	93	97
IU7_TsuriR	J12	93	97
IU8_TsuriR	J12	104	106
IT1_TsuriR	J12	101	110
IT2_TsuriR	J12	101	110
IT3_TsuriR	J12	101	106	112
IT4_TsuriR	J12	101	110
IT6_TsuriR	J12	101	110
IU6_TsuriR	J12	101	106	112
IT8_TsuriR	J12	93
IU4_TsuriR	J12	99	108
IT5_TsuriR	J12	106	110
IT7_TsuriR	J12	97
IU2_TsuriR	J12	108	112	128
IU5_TsuriR	J12	108	112	128
HB6_OkitaR	J12	104	110
HB7_OkitaR	J12	104	110
HB4_OkitaR	J12	104
HC1_OkitaR	J12	97	104
HB8_OkitaR	J12	99	110
HB5_OkitaR	J12	101	108
GX7_ChikugoR	J12	106	112	119
GX8_ChikugoR	J12	106	112	119
GY1_ChikugoR	J12	106	112	119
GY8_ChikugoR	J12	106	110
GY3_ChikugoR	J12	110
GY4_ChikugoR	J12	110
GY7_ChikugoR	J12	110
GZ3_ChikugoR	J12	106	110
GZ4_ChikugoR	J12	106	110
GZ5_ChikugoR	J12	110
GZ6_ChikugoR	J12	106	110
HA2_ChikugoR	J12	112	117
HA3_ChikugoR	J12	99	110
GY5_ChikugoR	J12	104	106
GZ7_ChikugoR	J12	106	112
GZ8_ChikugoR	J12	101	106
HA1_ChikugoR	J12	123	126
HA4_ChikugoR	J12	110
GY6_ChikugoR	J12	101	104
HA5_ChikugoR	J12	106	110
HA7_ChikugoR	J12	104	112
HB2_ChikugoR	J12	106
HA6_ChikugoR	J12	106	108
HC2_TanokashiraR	J12	106	110
HC4_Nagasaki	J12	106	110
HC5_Nagasaki	J12	108	117
HC6_Nagasaki	J12	106
HC3_SonogiR	J12	110	112
KN1_DoiR	J12	106
KN2_DoiR	J12	110
KN3_DoiR	J12	99	106
KN4_DoiR	J12	106
KN5_DoiR	J12	106
KN6_DoiR	J12	106
KN8_DoiR	J12	104	106
KN7_DoiR	J12	106
KF6_TairaR	J12	106	110
KF1_TairaR	J12	106
KF2_TairaR	J12	106	110
KF3_TairaR	J12	106	110
KF4_TairaR	J12	110
KF5_TairaR	J12	95	106
KF7_TairaR	J12	95	106
KF8_TairaR	J12	97	110
HC7_Yue R.	J12	106	110
JA4_KagamiR	J12	101	106
JA5_KagamiR	J12	106	121
JA6_KagamiR	J12	106
JA7_KagamiR	J12	106	117
JA8_KagamiR	J12	106	117
JB1_KagamiR	J12	101	106
JB4_KagamiR	J12	106
JB6_KagamiR	J12	106
JB8_KagamiR	J12	101	106
JB3_KagamiR	J12	101	112
JB7_KagamiR	J12	101	106
JB2_KagamiR	J12	101	112
IY7_KumaR	J12	101	110
IY8_KumaR	J12	106	108
IZ2_KumaR	J12	117	121
IZ3_KumaR	J12	106	108
IZ4_KumaR	J12	108	117
IZ5_KumaR	J12	117
IZ6_KumaR	J12	112	117
IZ7_KumaR	J12	101	117
IZ8_KumaR	J12	117
JA1_KumaR	J12	106	108
JA2_KumaR	J12	106	121
JA3_KumaR	J12	106
IZ1_KumaR	J12	101	117
HC8_YunouraR	J12	101	117
HE4_YunouraR	J12	101
HD1_YunouraR	J12	106	112	119
HD2_YunouraR	J12	106	110	117
HD3_YunouraR	J12	106	112	119
HD4_YunouraR	J12	106	112	119
HD5_YunouraR	J12	106	112	119
HD6_YunouraR	J12	106	112	119
HD7_YunouraR	J12	106	112	119
HD8_YunouraR	J12	106	112	119
HE1_YunouraR	J12	106	119
HE3_YunouraR	J12	106	110	117
HE2_YunouraR	J12	106	110
NU1_FukueR	J12	104	106
NU2_FukueR	J12	104
NU3_FukueR	J12	104	106
NU4_FukueR	J12	104	106
NU5_FukueR	J12	104
NU6_FukueR	J12	106
NU7_FukueR	J12	104
NU8_FukueR	J12	106
IV6_ShoudeR	J12	101
IW5_ShoudeR	J12	112	123
IW6_ShoudeR	J12	104	123
IW3_ShoudeR	J12	106	123
IV1_ShoudeR	J12	110	123
IV2_ShoudeR	J12	112
IV3_ShoudeR	J12	108
IV4_ShoudeR	J12	101
IV5_ShoudeR	J12	104	123
IV7_ShoudeR	J12	106	123
IV8_ShoudeR	J12	91	123
IW1_ShoudeR	J12	91	110
IW2_ShoudeR	J12	104	123
IW4_ShoudeR	J12	101
IW7_ShoudeR	J12	101	106
IW8_ShoudeR	J12	91	110
MQ4_KiyotakeR	J12	106	110
MP4_KiyotakeR	J12	101	106	112
MP7_KiyotakeR	J12	101	110	112
MQ3_KiyotakeR	J12	101	110	112
MP2_KiyotakeR	J12	123
MP8_KiyotakeR	J12	108	112
MQ5_KiyotakeR	J12	101	123
MQ1_KiyotakeR	J12	104	112
MQ2_KiyotakeR	J12	101	108
IX1_AmoriR	J12	106	110
IX2_AmoriR	J12	104	110
IX3_AmoriR	J12	104	110
IX4_AmoriR	J12	104	110
IX6_AmoriR	J12	110
IX5_AmoriR	J12	99	106
IX7_AmoriR	J12	101	112	134
JN2_OuraR	J12	106	110
JN8_OuraR	J12	106	110
JO1_OuraR	J12	106	110
JO2_OuraR	J12	106	110
IY1_OuraR	J12	106	115
IY3_OuraR	J12	115
IY4_OuraR	J12	106	115
IY5_OuraR	J12	110	115
IY6_OuraR	J12	106	115
JN1_OuraR	J12	106	110
JN6_OuraR	J12	110	115
JN7_OuraR	J12	106	110
JO3_OuraR	J12	106	110
IY2_OuraR	J12	99	106
JN3_OuraR	J12	99	106
JN4_OuraR	J12	99	106
JN5_OuraR	J12	99	106
GW6_MiyaseR	J12	106	110
GW7_MiyaseR	J12	106	110
GW2_MiyaseR	J12	85	95	110
GW3_MiyaseR	J12	85	95	110
GX1_MiyaseR	J12	85	95	110
GX2_MiyaseR	J12	85	95	110
GX4_MiyaseR	J12	85	95	110
GX5_MiyaseR	J12	85	95	110
GW1_MiyaseR	J12	85	112
GW8_MiyaseR	J12	85	112
GX3_MiyaseR	J12	85
GW4_MiyaseR	J12	97
GW5_MiyaseR	J12	97
GX6_MiyaseR	J12	106
NF1_HijiR	J12	97	117
NF2_HijiR	J12	97	108
NF3_HijiR	J12	108	117
NF4_HijiR	J12	95	97	110
NF5_HijiR	J12	87	95	110
NF6_HijiR	J12	95	117
HE5_Minamidaito	J12	95	117
HE6_Minamidaito	J12	95	108	117
HE7_Minamidaito	J12	108	117
HE8_Minamidaito	J12	95	117
HF1_Minamidaito	J12	104	117
HF2_Minamidaito	J12	95
HF3_Minamidaito	J12	95
HF4_Minamidaito	J12	95
HF5_Minamidaito	J12	95	108	117
HF6_Minamidaito	J12	95
HF7_Minamidaito	J12	108	117
HS4_Ishigakijima	J12	104	106	112
HS7_Ishigakijima	J12	104	106	112
HS8_Ishigakijima	J12	104	106	112
IC01_KougaR	J12	106	110
IC02_KougaR	J12	89	106
IC03_KougaR	J12	106	110
IC04_KougaR	J12	106	110
IC05_KougaR	J12	106	110
IC06_KougaR	J12	106	110
IC07_KougaR	J12	106	110
IC08_KougaR	J12	106	110
IC82_Shandong	J12	89	99	101
IC83_Shandong	J12	99	104
IC84_Shandong	J12	110
IC85_Shandong	J12	104	108
IC86_Shandong	J12	99	112
IC87_Shandong	J12	89	97	101
IC92_Shandong	J12	97	104	119
IC24_YellowR	J12	101	108
IC25_YellowR	J12	101	108
IC26_YellowR	J12	108	112
IC27_YellowR	J12	101	110	123
IC29_YellowR	J12	108	112
IC30_YellowR	J12	108	112
IC31_YellowR	J12	101	110	123
IC101_Guangdong	J12	104	121
IC102_Guangdong	J12	95	101	121
IC103_Guangdong	J12	104	126
IC104_Guangdong	J12	95	101
IC107_Guangdong	J12	95
IC108_Guangdong	J12	91	95	121
IC109_Guangdong	J12	91	101	121
IC110_Guangdong	J12	89	95
IC141_Hainan	J12	99	136
IC142_Hainan	J12	89	95	136
IC143_Hainan	J12	89	99
IC144_Hainan	J12	83	95
IC145_Hainan	J12	85	99
IC146_Hainan	J12	106	108
IC147_Hainan	J12	85	99
IC148_Hainan	J12	95
LB5_SarufutsuR	GF17	181
LB6_SarufutsuR	GF17	181
KZ1_TonbetsuR	GF17	181
KZ2_TonbetsuR	GF17	181
KZ4_TonbetsuR	GF17	181
KZ5_TonbetsuR	GF17	181
KZ7_TonbetsuR	GF17	181
KZ8_TonbetsuR	GF17	181
LA2_TonbetsuR	GF17	181
LA3_TonbetsuR	GF17	181
LA4_TonbetsuR	GF17	181
LA7_TonbetsuR	GF17	181
LB2_TonbetsuR	GF17	181
LB4_TonbetsuR	GF17	181
KZ3_TonbetsuR	GF17	181	183	185
LA5_TonbetsuR	GF17	181	183	185
LB1_TonbetsuR	GF17	181	183	185
LA1_TonbetsuR	GF17	181	183	185
LA8_TonbetsuR	GF17	181	183	185
LB8_TeshioR	GF17	181
HN7_Monbetsu	GF17	183
HN3_Monbetsu	GF17	181	183
HN4_Monbetsu	GF17	181	183
HN5_Monbetsu	GF17	181	183
HN6_Monbetsu	GF17	181	183
HN8_Monbetsu	GF17	181	183
IR1_TokoroR	GF17	183	185	187
IR6_TokoroR	GF17	183	185	187
IQ6_TokoroR	GF17	183	190	196
IQ7_TokoroR	GF17	183	190	196
IQ8_TokoroR	GF17	183	190	196
IR5_TokoroR	GF17	183	190
IR3_TokoroR	GF17	192	202
IR4_TokoroR	GF17	192	202
IR7_TokoroR	GF17	192	202
IR8_TokoroR	GF17	192	202	218
IQ4_TokoroR	GF17	192	202	210
IQ5_TokoroR	GF17	192	202	210
IR2_TokoroR	GF17	192	202	210
HM8_Abashiri	GF17	181	183
HN1_Abashiri	GF17	181	183
HN2_Abashiri	GF17	181	183
IQ2_Abashiri	GF17	181	183
IQ3_Abashiri	GF17	181	183
IQ1_Abashiri	GF17	181	183	210
IS3_Abashiri	GF17	183	185	187
IS1_Abashiri	GF17	192	202
IS2_Abashiri	GF17	192	202
IS5_Abashiri	GF17	183	185	187
IS4_Abashiri	GF17	192	202
IS6_Abashiri	GF17	185	194
NE8_FuurenR	GF17	187
NE7_FuurenR	GF17	181	183	194
ND1_BiwaseR	GF17	181	183
ND2_BiwaseR	GF17	181	183
ND3_BiwaseR	GF17	181	183
ND4_BiwaseR	GF17	181	183
ND5_BiwaseR	GF17	181	183
ND6_BiwaseR	GF17	181	183
ND7_BiwaseR	GF17	181	183
ND8_BiwaseR	GF17	181	183
NE1_BiwaseR	GF17	181	183
NE2_BiwaseR	GF17	181	183
NE3_BiwaseR	GF17	181	183
NE4_BiwaseR	GF17	181	183
NE5_BiwaseR	GF17	181	183
NE6_BiwaseR	GF17	181	183
JE1_AkkeshiL	GF17	190	192
JE2_AkkeshiL	GF17	190	192
JE3_AkkeshiL	GF17	190	192
JE4_AkkeshiL	GF17	190	192
JE5_AkkeshiL	GF17	190	192
JE6_AkkeshiL	GF17	190	192
JE7_AkkeshiL	GF17	190	192
JE8_AkkeshiL	GF17	190	192
MX1_TokachiR	GF17	196	202	204
MY7_TokachiR	GF17	196	202	204
MZ6_TokachiR	GF17	196	202	204
MZ7_TokachiR	GF17	196	202	204
NA6_TokachiR	GF17	196	202	204
MX2_TokachiR	GF17	183	185	194
MX3_TokachiR	GF17	183	185	194
MX4_TokachiR	GF17	183	185	194
MX5_TokachiR	GF17	183	185	194
MX6_TokachiR	GF17	183	185	194
MX8_TokachiR	GF17	183	185	194
MY1_TokachiR	GF17	183
MY2_TokachiR	GF17	183	185	194
MY5_TokachiR	GF17	183	185	194
MY6_TokachiR	GF17	183	185	194
MZ1_TokachiR	GF17	183	185	194
MZ2_TokachiR	GF17	183	185	194
NA2_TokachiR	GF17	183	185	194
MY8_TokachiR	GF17	183	185	194
NA3_TokachiR	GF17	183	185	194
MX7_TokachiR	GF17	192	202
MY3_TokachiR	GF17	192	202
MZ4_TokachiR	GF17	192	202
NA1_TokachiR	GF17	192	202
NA4_TokachiR	GF17	192	202
MZ5_TokachiR	GF17	181	183
MW8_TokachiR	GF17	181	183	210
MY4_TokachiR	GF17	181	183	187
MZ3_TokachiR	GF17	181	183	187
NA7_TokachiR	GF17	181	183	210
NA8_TokachiR	GF17	181	183	210
MW4_IshikariR	GF17	190	192
MW7_IshikariR	GF17	183	190	192
MW5_IshikariR	GF17	192	202
MW6_IshikariR	GF17	185	192	198
MW2_IshikariR	GF17	183	192
MW3_IshikariR	GF17	183
HL4_Yufutsu	GF17	190	192
HM3_Yufutsu	GF17	190	192
HM5_Yufutsu	GF17	183
HL3_Yufutsu	GF17	183
HM4_Yufutsu	GF17	183
HM6_Yufutsu	GF17	183
HL6_Yufutsu	GF17	183	190
HL7_Yufutsu	GF17	183	190
HM2_Yufutsu	GF17	181	183
HM7_Yufutsu	GF17	181	183
MU6_ShubutoR	GF17	183
MU8_ShubutoR	GF17	183	185	187
MV5_ShubutoR	GF17	183	185	187
MV6_ShubutoR	GF17	183	185	187
MV7_ShubutoR	GF17	183	185	187
MV8_ShubutoR	GF17	183	185	187
MW1_ShubutoR	GF17	183	185	187
MV3_ShubutoR	GF17	183	185
MU1_ShubutoR	GF17	192	202
MU2_ShubutoR	GF17	192	202
MU3_ShubutoR	GF17	192	202
MU4_ShubutoR	GF17	192	202
MU5_ShubutoR	GF17	192	202
MU7_ShubutoR	GF17	192	202
MV1_ShubutoR	GF17	183	185	218
MV2_ShubutoR	GF17	183	185	218
MV4_ShubutoR	GF17	183	185	218
MQ7_ShiribeshtoshibetsuR	GF17	190	192
MR3_ShiribeshtoshibetsuR	GF17	190	192
MR1_ShiribeshtoshibetsuR	GF17	183
MR2_ShiribeshtoshibetsuR	GF17	183
MR7_ShiribeshtoshibetsuR	GF17	183
MR8_ShiribeshtoshibetsuR	GF17	183
MR6_ShiribeshtoshibetsuR	GF17	183	185	218
MQ8_ShiribeshtoshibetsuR	GF17	183	185	218
MR4_ShiribeshtoshibetsuR	GF17	183	185	218
MR5_ShiribeshtoshibetsuR	GF17	183	185	218
MS3_KunnuiR	GF17	190
MS5_KunnuiR	GF17	190
MS1_KunnuiR	GF17	183
MS2_KunnuiR	GF17	183
MS4_KunnuiR	GF17	183
MS6_KunnuiR	GF17	183
MS7_KunnuiR	GF17	183
MS8_KunnuiR	GF17	192	202
ML1_IwakiR	GF17	183	192
MK8_IwakiR	GF17	183
ML2_IwakiR	GF17	183	185	218
ML4_IwakiR	GF17	183	185	218
ML5_IwakiR	GF17	183	185	218
ML3_IwakiR	GF17	183
MM8_NiidaR	GF17	196	202	204
MN1_NiidaR	GF17	196	202	204
MN4_NiidaR	GF17	196	202	204
MN6_NiidaR	GF17	196	202	204
ML7_NiidaR	GF17	190
MM6_NiidaR	GF17	190
MM1_NiidaR	GF17	190	192
MM2_NiidaR	GF17	190	192
MM3_NiidaR	GF17	190	192
MM4_NiidaR	GF17	190	192
MM5_NiidaR	GF17	190	192
ML6_NiidaR	GF17	183	185	218
MM7_NiidaR	GF17	183	185	218
MN3_NiidaR	GF17	183	185	218
MN5_NiidaR	GF17	183	185	218
MN7_NiidaR	GF17	183	185	218
MN8_NiidaR	GF17	183	185	218
ML8_NiidaR	GF17	190
JO4_Oga	GF17	187	194
JO5_Oga	GF17	187	194
JO6_Oga	GF17	187	194
JO7_Oga	GF17	187	194
JO8_Oga	GF17	187	194
JP1_Oga	GF17	187	194
JP2_Oga	GF17	187	194
JP4_Oga	GF17	187	194
JP5_Oga	GF17	187	194	239
JP6_Oga	GF17	187	194
JP8_Oga	GF17	187	194
HR6_Oga	GF17	192
HS1_Oga	GF17	192
JP7_Oga	GF17	192
HS2_Oga	GF17	183	187
HR2_Oga	GF17	183
HR7_Oga	GF17	181
HR4_Oga	GF17	183	198
HR5_Oga	GF17	183
JP3_Oga	GF17	183
HQ8_Oga	GF17	196	200	202
HR1_Oga	GF17	196	198	202
HR3_Oga	GF17	196	200	202
HR8_Oga	GF17	196	200	202
HP1_OmonoR	GF17	190	196
HP4_OmonoR	GF17	190	196
HP6_OmonoR	GF17	196	202
HP8_OmonoR	GF17	196	202
HQ4_OmonoR	GF17	192	196
HQ7_OmonoR	GF17	187	194
HP3_OmonoR	GF17	187
HP2_OmonoR	GF17	183	192
HP5_OmonoR	GF17	183	192
HQ3_OmonoR	GF17	192
HP7_OmonoR	GF17	183	185
HQ6_OmonoR	GF17	183
HQ1_OmonoR	GF17	183	187	218
HQ5_OmonoR	GF17	187	190	218
HQ2_OmonoR	GF17	185	218
IF5_Nishiwaga	GF17	190
IG1_Nishiwaga	GF17	190
IF1_Nishiwaga	GF17	190
IF2_Nishiwaga	GF17	190	192
IF4_Nishiwaga	GF17	190
IF8_Nishiwaga	GF17	190	192
IG2_Nishiwaga	GF17	190
IG3_Nishiwaga	GF17	190
IG4_Nishiwaga	GF17	190
IG6_Nishiwaga	GF17	190
IF7_Nishiwaga	GF17	190
IH1_Kitakami	GF17	190	196
IH2_Kitakami	GF17	190	196
IH3_Kitakami	GF17	190	196
IH4_Kitakami	GF17	190	196
IH5_Kitakami	GF17	196	202
IH7_Kitakami	GF17	190	196
IH8_Kitakami	GF17	190	196
IJ2_Kitakami	GF17	198	200
IJ1_Kitakami	GF17	192	196
IJ3_Kitakami	GF17	198	200
IJ4_Kitakami	GF17	183	190	218
IJ5_Kitakami	GF17	183	190	218
IJ7_Kitakami	GF17	183	190	218
IJ8_Kitakami	GF17	198	200
IK1_Kitakami	GF17	202
IK2_Kitakami	GF17	183	190	218
IK3_Kitakami	GF17	183	190	218
IK4_Kitakami	GF17	192
IK8_Kitakami	GF17	196	202
IK6_Kitakami	GF17	192
IK7_Kitakami	GF17	196
IS7_MogamiR	GF17	183
IS8_MogamiR	GF17	187	190	218
MD1_AraR	GF17	194	200
MD3_OchihoriR	GF17	183	190
MD5_OchihoriR	GF17	183	187
MD6_OchihoriR	GF17	183	187
ME4_OchihoriR	GF17	194
ME6_OchihoriR	GF17	183	202	218
ME5_OchihoriR	GF17	183	187
ME7_OchihoriR	GF17	183	185
MD2_OchihoriR	GF17	183	218
MD7_OchihoriR	GF17	183	185	218
MF1_OchihoriR	GF17	183	185	218
MF2_OchihoriR	GF17	183	185	218
ME3_OchihoriR	GF17	183	190
JL8_TennouR	GF17	187	192	196
JL6_TennouR	GF17	183
JL7_TennouR	GF17	183
MB8_ShinR	GF17	183	190	192
MB7_ShinR	GF17	183	187
MK4_ShinR	GF17	187	190
MC8_ShinR	GF17	183	187
MK2_ShinR	GF17	183	187
MK3_ShinR	GF17	183	187
MK5_ShinR	GF17	187	190
MC1_ShinR	GF17	183	187
MK7_ShinR	GF17	183	200
MC7_ShinR	GF17	185	192	198
MK6_ShinR	GF17	187	190	218
MB5_ShinR	GF17	185	218
MB6_ShinR	GF17	185	218
MC2_ShinR	GF17	183	218
MC3_ShinR	GF17	183	218
MC4_ShinR	GF17	183	218
MC6_ShinR	GF17	183	218
MA4_SekiR	GF17	190	192
MB2_SekiR	GF17	190	192
MA1_SekiR	GF17	183	190	192
MA3_SekiR	GF17	183	190	192
MF8_SekiR	GF17	183	190	192
MH1_SekiR	GF17	183	190	192
MA8_SekiR	GF17	187	190
MB3_SekiR	GF17	187	190
MG6_SekiR	GF17	187	190
MF7_SekiR	GF17	183	185	190
MG1_SekiR	GF17	183	185	218
MG2_SekiR	GF17	183	185	218
MG3_SekiR	GF17	183	185	218
MG5_SekiR	GF17	183	185	190
MG7_SekiR	GF17	183	185	218
MG8_SekiR	GF17	183	185	190
MF4_SekiR	GF17	194	196
MA5_SekiR	GF17	183	185
MA6_SekiR	GF17	183	185
MB4_SekiR	GF17	183	185
MA2_SekiR	GF17	185	192	198
MA7_SekiR	GF17	185	192	198
MB1_SekiR	GF17	194	204
MH4_SekiR	GF17	183	185	218
MH2_SekiR	GF17	179	183	218
MH3_SekiR	GF17	179	183	218
MH5_SekiR	GF17	179	185	218
GP2_ToneR	GF17	192	194	200
GP8_ToneR	GF17	185	192
GP4_ToneR	GF17	185	192	210
GP6_ToneR	GF17	185	187	192
GP3_ToneR	GF17	194	200
GP5_ToneR	GF17	194	200
GQ1_ToneR	GF17	194	200
GQ4_ToneR	GF17	194	200
GP1_ToneR	GF17	194	200
GP7_ToneR	GF17	194	204
GQ2_ToneR	GF17	194	200
GQ3_ToneR	GF17	194	200
GQ5_ToneR	GF17	194	200
GQ6_ToneR	GF17	194	198	200
GQ7_ToneR	GF17	194	200
GQ8_ToneR	GF17	194	198	200
GE8_Kasumigaura	GF17	192	194
GC4_Kasumigaura	GF17	194	196
GD3_Kasumigaura	GF17	194	196
GD6_Kasumigaura	GF17	194	196
GC2_Kasumigaura	GF17	192	196
GE4_Kasumigaura	GF17	194
GF4_Kasumigaura	GF17	194	196
GF8_Kasumigaura	GF17	194	196
GF5_Kasumigaura	GF17	185	194
GC6_Kasumigaura	GF17	192	194
GC7_Kasumigaura	GF17	192	194
GD2_Kasumigaura	GF17	187	202
GE1_Kasumigaura	GF17	192	194
GE2_Kasumigaura	GF17	194	196
GE5_Kasumigaura	GF17	194
GE6_Kasumigaura	GF17	194	196
GF1_Kasumigaura	GF17	196
GF6_Kasumigaura	GF17	192
GF2_Kasumigaura	GF17	187	192	218
GF3_Kasumigaura	GF17	187	192	218
GC5_Kasumigaura	GF17	183	185
GF7_Kasumigaura	GF17	185	192	210
GC1_Kasumigaura	GF17	183	194
GC3_Kasumigaura	GF17	183	194
GC8_Kasumigaura	GF17	183	194
GD1_Kasumigaura	GF17	183	194
GD5_Kasumigaura	GF17	183	194
GD7_Kasumigaura	GF17	183	194
GD8_Kasumigaura	GF17	183	194
GE7_Kasumigaura	GF17	183	194
GD4_Kasumigaura	GF17	183	194
GE3_Kasumigaura	GF17	192	194	204
JQ5_IsumiR	GF17	192
JQ6_IsumiR	GF17	192
JQ7_IsumiR	GF17	192
JQ8_IsumiR	GF17	192	196
JR1_IsumiR	GF17	192
JR3_IsumiR	GF17	192
JR4_IsumiR	GF17	192
JR5_IsumiR	GF17	196
JR6_IsumiR	GF17	192
JR7_IsumiR	GF17	192
JR8_IsumiR	GF17	192
Suwa4_5_Suwa	GF17	187	192
Suwa2_8_Suwa	GF17	231	239
Suwa2_4_Suwa	GF17	196	198
Suwa2_2_Suwa	GF17	196
Suwa2_3_Suwa	GF17	196	198
Suwa2_5_Suwa	GF17	196
Suwa2_6_Suwa	GF17	196
Suwa2_7_Suwa	GF17	192
Suwa4_2_Suwa	GF17	196
Suwa2_1_Suwa	GF17	196	202
Suwa4_8_Suwa	GF17	183
Suwa4_1_Suwa	GF17	183	185
Suwa4_3_Suwa	GF17	183	185
Suwa4_4_Suwa	GF17	183	185
Suwa4_7_Suwa	GF17	183	185
NK4_ShiroiwaR	GF17	194
ON2_BusshojiR	GF17	192
ON5_BusshojiR	GF17	192
ON3_BusshojiR	GF17	181	185	194
ON8_KakehashiR	GF17	181
OO1_KakehashiR	GF17	181	190
OO4_KakehashiR	GF17	183	190
ON6_KakehashiR	GF17	190
OO2_KakehashiR	GF17	181	183
ON7_KakehashiR	GF17	181	194
OO3_KakehashiR	GF17	181	187	194
OO5_KakehashiR	GF17	181	185	194
NI5_NumaR	GF17	194	200
NI4_NumaR	GF17	183	198
JM2_SetoR	GF17	192	220
JM3_SetoR	GF17	192
NF7_SetoR	GF17	192	218
NF8_SetoR	GF17	192	218
NG1_SetoR	GF17	192	218
NG2_SetoR	GF17	181	183	218
NH1_SetoR	GF17	190	192	218
NH2_SetoR	GF17	190	192	218
NH3_SetoR	GF17	183	196
JM4_SetoR	GF17	181	183	220
JM5_SetoR	GF17	181	183	220
NG3_SetoR	GF17	181	183	218
NG4_SetoR	GF17	181	183	218
NG5_SetoR	GF17	181	183	218
NG6_SetoR	GF17	181	183	218
NG7_SetoR	GF17	181	183	218
NG8_SetoR	GF17	181	183	218
NH4_SetoR	GF17	181	183	218
NI6_SetoR	GF17	181	183	218
NI8_SetoR	GF17	181	183	218
NH5_SetoR	GF17	190	192
NH7_SetoR	GF17	190	192
NI2_SetoR	GF17	190	192
NH6_SetoR	GF17	185	192	194
NH8_SetoR	GF17	183	192	194
NI1_SetoR	GF17	185	192	194
NI3_SetoR	GF17	187	210
JM7_OtaR	GF17	185	196	204
NK2_OtaR	GF17	185	196	204
NK3_OtaR	GF17	185	194	196
JM8_OtaR	GF17	185	209	220
JK6_KisoR	GF17	183	185	190
JJ1_KisoR	GF17	181	183	220
JJ6_KisoR	GF17	183	194
JJ7_KisoR	GF17	204
JJ3_KisoR	GF17	183
JK2_KisoR	GF17	196	210
JK3_KisoR	GF17	196	210
JK4_KisoR	GF17	183	204
JK8_KisoR	GF17	183
JL2_KisoR	GF17	183
JL3_KisoR	GF17	196	198
JL4_KisoR	GF17	200
JJ2_KisoR	GF17	183	190
JJ8_KisoR	GF17	183
JK1_KisoR	GF17	185	196	204
JJ4_KisoR	GF17	181	187	194
JJ5_KisoR	GF17	181	187	194
JK7_KisoR	GF17	181	187	194
JL1_KisoR	GF17	181	187	194
JL5_inabeR	GF17	183
GG5_Biwa	GF17	190	209
JQ3_Biwa	GF17	190	204
JQ1_Biwa	GF17	183	198
JQ2_Biwa	GF17	183	194
GH6_Biwa	GF17	183	185	204
GH5_Biwa	GF17	192
GH2_Biwa	GF17	183	194
GH4_Biwa	GF17	181	194
GH3_Biwa	GF17	183	194
GH7_Biwa	GF17	185	194
DD7_Biwa	GF17	183	202
DD8_Biwa	GF17	194
GG8_Biwa	GF17	183
GH1_Biwa	GF17	192	194
GG6_Biwa	GF17	183	200
GH8_Biwa	GF17	185	194
GG1_Biwa	GF17	198
GG3_Biwa	GF17	192	198
GG2_Biwa	GF17	183	194
GG4_Biwa	GF17	181	194
GG7_Biwa	GF17	183	194
MKT2_1_5_Mikata	GF17	185	192
MKT2_1_7_Mikata	GF17	185	192
MKT3_1_1_Mikata	GF17	181	190
MKT3_1_2_Mikata	GF17	183	190
MKT3_1_3_Mikata	GF17	183	190
MKT3_1_7_Mikata	GF17	183	190
MKT3_1_8_Mikata	GF17	183	190
MKT3_1_5_Mikata	GF17	183	198
MKT3_1_4_Mikata	GF17	183	190
MKT3_1_6_Mikata	GF17	183	190
MKT2_1_2_Mikata	GF17	185	187	196
MKT2_1_4_Mikata	GF17	187	190	198
MKT2_1_1_Mikata	GF17	196
MKT2_1_3_Mikata	GF17	185	196	204
MKT2_1_6_Mikata	GF17	185	192	218
MKT2_1_8_Mikata	GF17	190	196
JX8_KumozuR	GF17	190	192
JY1_KumozuR	GF17	190	192
JY2_KumozuR	GF17	190	192
JY3_KumozuR	GF17	190	192
JY4_KumozuR	GF17	185	194
JG2_ToukaiR	GF17	190	192
JG3_ToukaiR	GF17	190	192
JG4_ToukaiR	GF17	190	192
JG8_ToukaiR	GF17	190	192
JG1_ToukaiR	GF17	183	192
JG5_ToukaiR	GF17	183	206
JG6_ToukaiR	GF17	194	204
JG7_ToukaiR	GF17	194	204
JF2_ToukaiR	GF17	194	204
JF3_ToukaiR	GF17	194	204
JF4_ToukaiR	GF17	194	204
JF5_ToukaiR	GF17	194	204
JF7_ToukaiR	GF17	194	204
JF8_ToukaiR	GF17	194	204
JF1_ToukaiR	GF17	185	192	220
JF6_ToukaiR	GF17	185	192	220
JI2_mukoR	GF17	190	192
JI5_mukoR	GF17	190	192
JH8_mukoR	GF17	181	183	220
JI3_mukoR	GF17	181	183	220
JI4_mukoR	GF17	181	183	220
JH5_mukoR	GF17	190	209
JI6_mukoR	GF17	200	210
JH6_mukoR	GF17	200
JH7_mukoR	GF17	181	190
JI7_mukoR	GF17	181
JH4_mukoR	GF17	187	190
JI8_mukoR	GF17	181	202
JH3_mukoR	GF17	190	192
JI1_mukoR	GF17	183	190
JY6_TondaR	GF17	185	192	198
NK6_MaruyamaR	GF17	190	192
NL2_MaruyamaR	GF17	190	192
NL5_MaruyamaR	GF17	190	192
NL7_MaruyamaR	GF17	190	192
NK7_MaruyamaR	GF17	181	183	218
NK8_MaruyamaR	GF17	190	192
NL4_MaruyamaR	GF17	181	183	218
NL6_MaruyamaR	GF17	181	192
NL8_MaruyamaR	GF17	181	183	218
NM6_MaruyamaR	GF17	187	190
NL1_MaruyamaR	GF17	187	192	218
NM3_MaruyamaR	GF17	185	192
NL3_MaruyamaR	GF17	187	190	198
NM8_KishidaR	GF17	192	218
MP1_KishidaR	GF17	181	183	218
HJ1_Hokueicho	GF17	190	192
HH4_Hokueicho	GF17	185
HJ4_Hokueicho	GF17	187	200
HH7_Hokueicho	GF17	187	200
HK2_Hokueicho	GF17	185	200
HJ5_Hokueicho	GF17	187	200
HK3_Hokueicho	GF17	183	187	218
HH5_Hokueicho	GF17	187	192	202
HJ3_Hokueicho	GF17	190
HH8_Hokueicho	GF17	183	190
HH6_Hokueicho	GF17	185	194
HJ2_Hokueicho	GF17	185	194
HJ6_Hokueicho	GF17	185	194
HJ7_Hokueicho	GF17	185	194
HJ8_Hokueicho	GF17	185	194
HK1_Hokueicho	GF17	185	194
HK4_Hokueicho	GF17	185	194
HK5_Hokueicho	GF17	185	194
HK6_Hokueicho	GF17	185	194
HK7_Hokueicho	GF17	185	194
HL2_Hino	GF17	192	202
HK8_Hino	GF17	190
HL1_Hino	GF17	192
IB7_YoshiiR	GF17	183	206
IC1_YoshiiR	GF17	183
HH1_YoshiiR	GF17	194	210
IB6_YoshiiR	GF17	181	206
IC3_YoshiiR	GF17	181	206
IC2_YoshiiR	GF17	194	206
IC6_YoshiiR	GF17	196	206
HH2_YoshiiR	GF17	183	192
HT1_KoutouR	GF17	185	187
HT2_KoutouR	GF17	185	187
HT4_KoutouR	GF17	185	187	218
HT5_KoutouR	GF17	183	185	218
HT6_KoutouR	GF17	183	185	218
HT8_KoutouR	GF17	183	200	204
HT3_KoutouR	GF17	185	192	212
HT7_KoutouR	GF17	200	204
HY3_HahaR	GF17	183	185
HY6_HahaR	GF17	183	204
HY8_HahaR	GF17	183	185
HZ1_HahaR	GF17	183	210
HY4_HahaR	GF17	204	210
HY7_HahaR	GF17	183
HZ2_HahaR	GF17	185
HZ3_HahaR	GF17	183
HY1_HahaR	GF17	192	194	206
HY2_HahaR	GF17	185	194
HY5_HahaR	GF17	192	194	209
HZ4_HahaR	GF17	185	194
LR1_NakayamaR	GF17	187
LS3_NakayamaR	GF17	187
LQ6_NakayamaR	GF17	181	200
LQ7_NakayamaR	GF17	200
LR6_NakayamaR	GF17	181
LR7_NakayamaR	GF17	181	200
LS1_NakayamaR	GF17	200
LS2_NakayamaR	GF17	181	210
LQ5_NakayamaR	GF17	181	218
LR3_NakayamaR	GF17	181	218
LR5_NakayamaR	GF17	181	200
LQ8_NakayamaR	GF17	181	194
LR2_NakayamaR	GF17	181	194
LR4_NakayamaR	GF17	181	194
LR8_NakayamaR	GF17	181	194
IA3_NiyodoR	GF17	192	218
HZ7_NiyodoR	GF17	198	202
HZ6_NiyodoR	GF17	181	192	194
HZ8_NiyodoR	GF17	181	192	194
IA1_NiyodoR	GF17	181	192	194
IA2_NiyodoR	GF17	181	192	194
HZ5_NiyodoR	GF17	185	194
LL2_ShigenobuR	GF17	187
LL3_ShigenobuR	GF17	183	185	218
LL8_ShigenobuR	GF17	183	185	218
LL1_ShigenobuR	GF17	181	218
LM6_ShigenobuR	GF17	179	206
LL4_ShigenobuR	GF17	179	192	194
LL5_ShigenobuR	GF17	179	192	194
LM2_ShigenobuR	GF17	179	192	194
LM8_ShigenobuR	GF17	179	192	194
LN3_ShigenobuR	GF17	179	192	194
LN5_ShigenobuR	GF17	179	192	194
LL6_ShigenobuR	GF17	183	194
LM1_ShigenobuR	GF17	183	194
LM3_ShigenobuR	GF17	183	194
LM4_ShigenobuR	GF17	183	194
LM5_ShigenobuR	GF17	183	194
LM7_ShigenobuR	GF17	183	194
LN1_ShigenobuR	GF17	183	194
LN2_ShigenobuR	GF17	183	194
LN4_ShigenobuR	GF17	183	194
LN6_ShigenobuR	GF17	183	194
LN7_ShigenobuR	GF17	183	194
LN8_ShigenobuR	GF17	183	194
LT4_ShimantoR	GF17	190	192
LT1_ShimantoR	GF17	190	192
LT3_ShimantoR	GF17	190	192
LT5_ShimantoR	GF17	190	192
LT6_ShimantoR	GF17	190	192
LT7_ShimantoR	GF17	190	192
LT8_ShimantoR	GF17	190	192
LS7_ShimantoR	GF17	183	185	218
LS6_ShimantoR	GF17	190	192
LS4_ShimantoR	GF17	179	229
LS5_ShimantoR	GF17	179	229
LS8_ShimantoR	GF17	179	229
LT2_ShimantoR	GF17	179	181
IB2_ShimantoR	GF17	183	192
IA7_ShimantoR	GF17	185	194
IB1_ShimantoR	GF17	183	192	194
IB5_ShimantoR	GF17	183	187	218
IA8_ShimantoR	GF17	181	198
IA4_ShimantoR	GF17	183	187	218
IA5_ShimantoR	GF17	183	187	218
IA6_ShimantoR	GF17	185
IB3_ShimantoR	GF17	183	218
IB4_ShimantoR	GF17	194	204
DY5_FushinoR	GF17	174
DY6_FushinoR	GF17	174	190
DY1_FushinoR	GF17	192	218
DY4_FushinoR	GF17	185	192	194
DY3_FushinoR	GF17	174	187
DY2_FushinoR	GF17	174	190
DY8_FushinoR	GF17	174
DY7_FushinoR	GF17	181	192	194
NN1_SagoR	GF17	183	194
NN2_SagoR	GF17	183	194
NN3_SagoR	GF17	183
NN4_SagoR	GF17	183	194
NN5_SagoR	GF17	183	194
NN6_SagoR	GF17	183
NN7_SagoR	GF17	183
NN8_SagoR	GF17	183
NP1_SagoR	GF17	183
NP2_NidaR	GF17	194
NP5_NidaR	GF17	194
NP7_NidaR	GF17	194
NP8_NidaR	GF17	183	194
NP3_NidaR	GF17	183	185
NP4_NidaR	GF17	183	185
NP6_NidaR	GF17	183	194
NQ8_NiiR	GF17	185	194
NQ1_NiiR	GF17	185	194
NQ2_NiiR	GF17	183	185	194
NQ3_NiiR	GF17	183	185
NQ4_NiiR	GF17	183	185
NQ5_NiiR	GF17	185	194
NQ6_NiiR	GF17	183	185	194
NT1_KuneR	GF17	185	210
NT2_KuneR	GF17	185
NT3_KuneR	GF17	192	210
NT4_KuneR	GF17	185
NT5_KuneR	GF17	185
NT6_KuneR	GF17	185
NT7_KuneR	GF17	185
NT8_KuneR	GF17	183
IU1_TsuriR	GF17	183	187
IU3_TsuriR	GF17	190
IU7_TsuriR	GF17	190
IU8_TsuriR	GF17	190	210
IT1_TsuriR	GF17	185	192	194
IT2_TsuriR	GF17	185	192	194
IT3_TsuriR	GF17	185	194
IT4_TsuriR	GF17	185	192	194
IT6_TsuriR	GF17	185	192	194
IU6_TsuriR	GF17	185	194
IT8_TsuriR	GF17	183	190
IU4_TsuriR	GF17	190	198
IT5_TsuriR	GF17	192
IT7_TsuriR	GF17	190	210
IU2_TsuriR	GF17	185	192	198
IU5_TsuriR	GF17	185	192	198
HB6_OkitaR	GF17	185	194
HB7_OkitaR	GF17	183
HB4_OkitaR	GF17	183	194
HC1_OkitaR	GF17	187	194
HB8_OkitaR	GF17	185	192	194
HB5_OkitaR	GF17	185	192
GX7_ChikugoR	GF17	194
GX8_ChikugoR	GF17	194
GY1_ChikugoR	GF17	194
GY8_ChikugoR	GF17	187	194
GY3_ChikugoR	GF17	183	194
GY4_ChikugoR	GF17	183	194
GY7_ChikugoR	GF17	194
GZ3_ChikugoR	GF17	183	194
GZ4_ChikugoR	GF17	183	194
GZ5_ChikugoR	GF17	183	194
GZ6_ChikugoR	GF17	194	210
HA2_ChikugoR	GF17	190	196
HA3_ChikugoR	GF17	194
GY5_ChikugoR	GF17	194
GZ7_ChikugoR	GF17	183
GZ8_ChikugoR	GF17	187	192
HA1_ChikugoR	GF17	187	194
HA4_ChikugoR	GF17	183	187
GY6_ChikugoR	GF17	194
HA5_ChikugoR	GF17	194	198
HA7_ChikugoR	GF17	192	194
HB2_ChikugoR	GF17	190	194
HA6_ChikugoR	GF17	192	194	209
HC2_TanokashiraR	GF17	192
HC4_Nagasaki	GF17	187	194
HC5_Nagasaki	GF17	192	194
HC6_Nagasaki	GF17	183	192
HC3_SonogiR	GF17	183
KN1_DoiR	GF17	194
KN2_DoiR	GF17	194
KN3_DoiR	GF17	194
KN4_DoiR	GF17	183	194
KN5_DoiR	GF17	194
KN6_DoiR	GF17	194
KN8_DoiR	GF17	194
KN7_DoiR	GF17	183	194
KF6_TairaR	GF17	185	187	192
KF1_TairaR	GF17	190	194
KF2_TairaR	GF17	194
KF3_TairaR	GF17	194
KF4_TairaR	GF17	194
KF5_TairaR	GF17	194
KF7_TairaR	GF17	192
KF8_TairaR	GF17	192	194
HC7_Yue R.	GF17	185	187	218
JA4_KagamiR	GF17	185	194
JA5_KagamiR	GF17	194
JA6_KagamiR	GF17	194
JA7_KagamiR	GF17	190	194
JA8_KagamiR	GF17	179	194
JB1_KagamiR	GF17	179	185
JB4_KagamiR	GF17	179
JB6_KagamiR	GF17	194
JB8_KagamiR	GF17	194
JB3_KagamiR	GF17	183	194
JB7_KagamiR	GF17	179	198
JB2_KagamiR	GF17	185	194
IY7_KumaR	GF17	185	194
IY8_KumaR	GF17	183	198
IZ2_KumaR	GF17	194
IZ3_KumaR	GF17	185	194
IZ4_KumaR	GF17	185	194
IZ5_KumaR	GF17	179	194
IZ6_KumaR	GF17	185	194
IZ7_KumaR	GF17	183
IZ8_KumaR	GF17	194
JA1_KumaR	GF17	185
JA2_KumaR	GF17	179
JA3_KumaR	GF17	185	194
IZ1_KumaR	GF17	185	194
HC8_YunouraR	GF17	185	192
HE4_YunouraR	GF17	183
HD1_YunouraR	GF17	185	192	196
HD2_YunouraR	GF17	194
HD3_YunouraR	GF17	194
HD4_YunouraR	GF17	194
HD5_YunouraR	GF17	194
HD6_YunouraR	GF17	194
HD7_YunouraR	GF17	194
HD8_YunouraR	GF17	194
HE1_YunouraR	GF17	192
HE3_YunouraR	GF17	181	185	196
HE2_YunouraR	GF17	183	185
NU1_FukueR	GF17	185	190
NU2_FukueR	GF17	185	194
NU3_FukueR	GF17	185	190
NU4_FukueR	GF17	185	190
NU5_FukueR	GF17	185
NU6_FukueR	GF17	185	190
NU7_FukueR	GF17	185	190
NU8_FukueR	GF17	190	194
IV6_ShoudeR	GF17	196
IW5_ShoudeR	GF17	194
IW6_ShoudeR	GF17	196	200
IW3_ShoudeR	GF17	187	196
IV1_ShoudeR	GF17	187	194
IV2_ShoudeR	GF17	187	194
IV3_ShoudeR	GF17	196
IV4_ShoudeR	GF17	196	200
IV5_ShoudeR	GF17	185	200
IV7_ShoudeR	GF17	190	196
IV8_ShoudeR	GF17	183	196
IW1_ShoudeR	GF17	185	187
IW2_ShoudeR	GF17	187	194
IW4_ShoudeR	GF17	196
IW7_ShoudeR	GF17	190	194
IW8_ShoudeR	GF17	190	194
MQ4_KiyotakeR	GF17	192	218
MP4_KiyotakeR	GF17	183	192
MP7_KiyotakeR	GF17	185	194
MQ3_KiyotakeR	GF17	185	194
MP2_KiyotakeR	GF17	183	196
MP8_KiyotakeR	GF17	196	200
MQ5_KiyotakeR	GF17	183	196
MQ1_KiyotakeR	GF17	198
MQ2_KiyotakeR	GF17	190
IX1_AmoriR	GF17	190
IX2_AmoriR	GF17	198
IX3_AmoriR	GF17	183	198
IX4_AmoriR	GF17	198
IX6_AmoriR	GF17	198
IX5_AmoriR	GF17	183	192
IX7_AmoriR	GF17	194	200
JN2_OuraR	GF17	179	214
JN8_OuraR	GF17	179	214
JO1_OuraR	GF17	179	214
JO2_OuraR	GF17	179	214
IY1_OuraR	GF17	198
IY3_OuraR	GF17	198
IY4_OuraR	GF17	196	198
IY5_OuraR	GF17	198
IY6_OuraR	GF17	198
JN1_OuraR	GF17	198
JN6_OuraR	GF17	194
JN7_OuraR	GF17	198
JO3_OuraR	GF17	183	198
IY2_OuraR	GF17	183	192
JN3_OuraR	GF17	183	192	194
JN4_OuraR	GF17	183	192	194
JN5_OuraR	GF17	183	192	194
GW6_MiyaseR	GF17	183	187
GW7_MiyaseR	GF17	183	187	218
GW2_MiyaseR	GF17	181	183	218
GW3_MiyaseR	GF17	181	183	218
GX1_MiyaseR	GF17	181	183
GX2_MiyaseR	GF17	181	183	218
GX4_MiyaseR	GF17	181	183	218
GX5_MiyaseR	GF17	181	183	218
GW1_MiyaseR	GF17	194	204
GW8_MiyaseR	GF17	194	204
GX3_MiyaseR	GF17	194	204
GW4_MiyaseR	GF17	185	192	218
GW5_MiyaseR	GF17	185	192	218
GX6_MiyaseR	GF17	190	194
NF1_HijiR	GF17	187
NF2_HijiR	GF17	187	190
NF3_HijiR	GF17	187
NF4_HijiR	GF17	187	206
NF5_HijiR	GF17	190	192	209
NF6_HijiR	GF17	192	209
HE5_Minamidaito	GF17	187	190
HE6_Minamidaito	GF17	187	190	192
HE7_Minamidaito	GF17	187	190
HE8_Minamidaito	GF17	187
HF1_Minamidaito	GF17	187
HF2_Minamidaito	GF17	187
HF3_Minamidaito	GF17	187	190
HF4_Minamidaito	GF17	190	198
HF5_Minamidaito	GF17	187	190	192
HF6_Minamidaito	GF17	187	190
HF7_Minamidaito	GF17	190	198
HS4_Ishigakijima	GF17	183	194
HS7_Ishigakijima	GF17	183	194
HS8_Ishigakijima	GF17	183	194
IC01_KougaR	GF17	192	200
IC02_KougaR	GF17	177	192	196
IC03_KougaR	GF17	192	200
IC04_KougaR	GF17	192	200
IC05_KougaR	GF17	192	200
IC06_KougaR	GF17	192	200
IC07_KougaR	GF17	192	200
IC08_KougaR	GF17	192	200
IC82_Shandong	GF17	192	202	204
IC83_Shandong	GF17	177	192
IC84_Shandong	GF17	192	200
IC85_Shandong	GF17	198	206	209
IC86_Shandong	GF17	202	209
IC87_Shandong	GF17	192	200	209
IC92_Shandong	GF17	198	206	218
IC24_YellowR	GF17	187	192	210
IC25_YellowR	GF17	187	192	210
IC26_YellowR	GF17	187	202
IC27_YellowR	GF17	190	209
IC29_YellowR	GF17	187	202
IC30_YellowR	GF17	187	202
IC31_YellowR	GF17	190	209
IC101_Guangdong	GF17	181	202
IC102_Guangdong	GF17	202	204
IC103_Guangdong	GF17	181	202	204
IC104_Guangdong	GF17	202
IC107_Guangdong	GF17	202
IC108_Guangdong	GF17	202
IC109_Guangdong	GF17	181	202
IC110_Guangdong	GF17	202
IC141_Hainan	GF17	177	179	202
IC142_Hainan	GF17	177	179	202
IC143_Hainan	GF17	202
IC144_Hainan	GF17	202
IC145_Hainan	GF17	194	202
IC146_Hainan	GF17	202
IC147_Hainan	GF17	202
IC148_Hainan	GF17	202
LB5_SarufutsuR	GF1	308	333
LB6_SarufutsuR	GF1	329	333
KZ1_TonbetsuR	GF1	320	333
KZ2_TonbetsuR	GF1	308	333
KZ4_TonbetsuR	GF1	325
KZ5_TonbetsuR	GF1	308	320
KZ7_TonbetsuR	GF1	304	320
KZ8_TonbetsuR	GF1	325	329
LA2_TonbetsuR	GF1	308	325
LA3_TonbetsuR	GF1	325
LA4_TonbetsuR	GF1	325	329
LA7_TonbetsuR	GF1	308	320
LB2_TonbetsuR	GF1	308	325
LB4_TonbetsuR	GF1	308	325
KZ3_TonbetsuR	GF1	304	306	310
LA5_TonbetsuR	GF1	304	306	310
LB1_TonbetsuR	GF1	304	306	310
LA1_TonbetsuR	GF1	304	306	310
LA8_TonbetsuR	GF1	304	306	310
LB8_TeshioR	GF1	325
HN7_Monbetsu	GF1	304	306	329
HN3_Monbetsu	GF1	308	321
HN4_Monbetsu	GF1	308	321
HN5_Monbetsu	GF1	308	319
HN6_Monbetsu	GF1	308	321
HN8_Monbetsu	GF1	308	321
IR1_TokoroR	GF1	304	306	310
IR6_TokoroR	GF1	304	306	310
IQ6_TokoroR	GF1	304	306	312
IQ7_TokoroR	GF1	304	306	312
IQ8_TokoroR	GF1	304	306	312
IR5_TokoroR	GF1	304	306	312
IR3_TokoroR	GF1	304	314
IR4_TokoroR	GF1	304	314
IR7_TokoroR	GF1	304	314
IR8_TokoroR	GF1	304	314
IQ4_TokoroR	GF1	304	308	314
IQ5_TokoroR	GF1	304	308	314
IR2_TokoroR	GF1	304	308	314
HM8_Abashiri	GF1	308	319
HN1_Abashiri	GF1	308	319
HN2_Abashiri	GF1	308	321
IQ2_Abashiri	GF1	308	321
IQ3_Abashiri	GF1	308	319
IQ1_Abashiri	GF1	308	319
IS3_Abashiri	GF1	304	306	310
IS1_Abashiri	GF1	304	314
IS2_Abashiri	GF1	304	314
IS5_Abashiri	GF1	304	306	310
IS4_Abashiri	GF1	304	314
IS6_Abashiri	GF1	298	302	304
NE8_FuurenR	GF1	294	302	312
NE7_FuurenR	GF1	298	308
ND1_BiwaseR	GF1	308	319
ND2_BiwaseR	GF1	308	319
ND3_BiwaseR	GF1	308	319
ND4_BiwaseR	GF1	308	319
ND5_BiwaseR	GF1	308	319
ND6_BiwaseR	GF1	308	319
ND7_BiwaseR	GF1	308	319
ND8_BiwaseR	GF1	308	319
NE1_BiwaseR	GF1	308	319
NE2_BiwaseR	GF1	308	319
NE3_BiwaseR	GF1	308	319
NE4_BiwaseR	GF1	308	319
NE5_BiwaseR	GF1	308	319
NE6_BiwaseR	GF1	308	319
JE1_AkkeshiL	GF1	308	310	312
JE2_AkkeshiL	GF1	308	310	312
JE3_AkkeshiL	GF1	308	310	312
JE4_AkkeshiL	GF1	308	310	312
JE5_AkkeshiL	GF1	308	310	312
JE6_AkkeshiL	GF1	308	310	312
JE7_AkkeshiL	GF1	308	310	312
JE8_AkkeshiL	GF1	308	310	312
MX1_TokachiR	GF1	310	312	316
MY7_TokachiR	GF1	310	312	316
MZ6_TokachiR	GF1	310	312	316
MZ7_TokachiR	GF1	310	312	316
NA6_TokachiR	GF1	310	312	316
MX2_TokachiR	GF1	298	308	325
MX3_TokachiR	GF1	298	308	325
MX4_TokachiR	GF1	298	308	325
MX5_TokachiR	GF1	298	308	325
MX6_TokachiR	GF1	298	308	325
MX8_TokachiR	GF1	298	308	325
MY1_TokachiR	GF1	298	308	325
MY2_TokachiR	GF1	298	308	325
MY5_TokachiR	GF1	298	308	325
MY6_TokachiR	GF1	298	308	325
MZ1_TokachiR	GF1	298	308	325
MZ2_TokachiR	GF1	298	308	325
NA2_TokachiR	GF1	298	308	325
MY8_TokachiR	GF1	298	308	325
NA3_TokachiR	GF1	298	308	325
MX7_TokachiR	GF1	304	314
MY3_TokachiR	GF1	304	314
MZ4_TokachiR	GF1	304	314
NA1_TokachiR	GF1	304	314
NA4_TokachiR	GF1	304	314
MZ5_TokachiR	GF1	308	319
MW8_TokachiR	GF1	298	308	319
MY4_TokachiR	GF1	298	308	319
MZ3_TokachiR	GF1	298	308	319
NA7_TokachiR	GF1	298	308	319
NA8_TokachiR	GF1	298	308	319
MW4_IshikariR	GF1	308	310
MW7_IshikariR	GF1	304	306	312
MW5_IshikariR	GF1	304	314
MW6_IshikariR	GF1	300	304	337
MW2_IshikariR	GF1	304	308	325
MW3_IshikariR	GF1	306	325	329
HL4_Yufutsu	GF1	306	308	310
HM3_Yufutsu	GF1	306	308	310
HM5_Yufutsu	GF1	325
HL3_Yufutsu	GF1	304	306	321
HM4_Yufutsu	GF1	304	306	321
HM6_Yufutsu	GF1	304	306	321
HL6_Yufutsu	GF1	304	306	312
HL7_Yufutsu	GF1	304	306	312
HM2_Yufutsu	GF1	308	321
HM7_Yufutsu	GF1	308	319
MU6_ShubutoR	GF1	325	329
MU8_ShubutoR	GF1	304	306	310
MV5_ShubutoR	GF1	304	306	310
MV6_ShubutoR	GF1	304	306	310
MV7_ShubutoR	GF1	304	306	310
MV8_ShubutoR	GF1	304	306	310
MW1_ShubutoR	GF1	304	306	310
MV3_ShubutoR	GF1	298	304	306	310
MU1_ShubutoR	GF1	304	314
MU2_ShubutoR	GF1	304	314
[truncated: 9,198 more rows]

## Sheet: Table S4
Table S4. List of primers and PCR conditions for targeted resequencing.
Marker	Amplification of 4R paralog pair	Targets	Chromosome/Scaffold	Primers	Sequence (5' -> 3')	Annealing temp	PCR steps	Reference
Rag1	yes	ENSCARG00000066310	chr50	Rag1_car_f	ATGCACCTCTGGTTTTACCG	58		modified from Yang and Mayden (2010)
		ENSCARG00000044183	QPKE01007625.1	Rag1_car_r	GACTCGGATTGCTCTTCTGG			modified from Yang and Mayden (2010)
MIF	yes	ENSCARG00000058707	chr14	MIF_f	AAGATGTTGTCTGCTGTAAG	58		Luo et al. (2014)
		ENSCARG00000053093	chr39	MIF_r	CGCCCAAAATAARCAATACT			Luo et al. (2014)
StAR	no	ENSCARG00000021129	chr8	StAR_f	GCACAACGGACACTTACAAA	58		Luo et al. (2014)
				StAR_r	GTGATGCTGGAACAGAAGAC			Luo et al. (2014)
GH	yes	JX406593.1		GH_f	GCTCYTCTGYGYTTCATCTTT	58		Luo et al. (2014)
		JX406592.1		GH_r	TGCTGGTTAGTTTGTTGGTG			Luo et al. (2014)
MEL1c	no	ENSCARG00000058151	chr30	Mel1c_f	TTGGCTCTGGTCGCTATCTT	58		this study
				Mel1c_r	CAGCCACTCTGGTACATTCG			this study
DRD1	yes	ENSCARG00000008381	chr14	Drd1_f	GTGCGTTTTGTGACATTTGG	58		this study
		ENSCARG00000058151	chr30	Drd1_r	CTAATGCTTCCCGGACAGAG			this study
ADRA2	no	ENSCARG00000041486	QPKE01006098.1	Adra2_f	CACGCTAGTGATCCCGTTCT	58		this study
				Adra2_r	AGCCACTTTGGTTTTCGATG			this study
Car02*	no	HSB59DW01AE5CU		Car02_f	GCCTCCCTCGCGCCAACAATTACTGCTGCTAGTTTTCTCT	59		designed from Takeshima et al. (2017)
				Car02_r	TGTTCTTACTGCAAGCCACAC			designed from Takeshima et al. (2017)
Car13*	no	cons_gr243_3		Car13_f	GCCTCCCTCGCGCCATTTCAGAACCCAGAGGACAA	59		designed from Takeshima et al. (2017)
				Car13_r	GGATGCTGAAAAGCAAGAGTG			designed from Takeshima et al. (2017)
Car14*	no	HSB59DW01AHQX6		Car14_f	GCCTTGCCAGCCCGCAGGCGGTACATGGGAACAC	59		designed from Takeshima et al. (2017)
				Car14_r	GAGGCTTCAGGCACATCAAT			designed from Takeshima et al. (2017)
Car16*	no	HSB59DW01AL174		Car16_f	CGGAGAGCCGAGAGGTGGAATTATTCAATCCGTCTGAGG	59		designed from Takeshima et al. (2017)
				Car16_r	CTGTACTGTATGCGAGTGAAGG			designed from Takeshima et al. (2017)
Car17*	no	HSB59DW01BBLLN		Car17_f	GCCTCCCTCGCGCCATGTGTTGTCTCTTGCACGGTA	59		designed from Takeshima et al. (2017)
				Car17_r	AATACCCCTCGTCGCTTTG			designed from Takeshima et al. (2017)
Car19*	no	HSB59DW01AB4RT		Car19_f	CAGGACCAGGCTACCGTGGTCATGGTTCAGGAGTGAGC	59		designed from Takeshima et al. (2017)
				Car19_r	GACCTGAGCACCTACATCAGC			designed from Takeshima et al. (2017)
J1*	no	AY115092.1		J1_car_f	AGGCACAAAACAGCCCTTC	57		modified from Yue and Orban (2002)
				J1_r	GGGGAACATTTCTGTCGGTCATT			Yue and Orban (2002)
Ptchd4 (Ptr)	yes	ENSCARG00000028704	chr45	Ptr_F458	AGAATGGATWACCAACACYTACG	55	1st PCR	Li et al. (2007)
		ENSCARG00000055879	QPKE01003570.1	Ptr_R1248	AGAATGGATWACCAACACYTACG			Li et al. (2007)
				Ptr_F463	TAAGGCACAGGATTGAGATGCT	62	2nd PCR	Li et al. (2007)
				Ptr_R1242	ACAGGATTGAGATGCTGTCCA			Li et al. (2007)
tbr1	yes	ENSCARG00000000803	chr9	tbr1_F1	TGTCTACACAGGCTGCGACAT	57	1st PCR	Li et al. (2007)
		ENSCARG00000031205	chr34	tbr1_R820	GATGTCCTTRGWGCAGTTTTT			Li et al. (2007)
				tbr1_F86	GCCATGMCTGGYTCTTTCCT	62	2nd PCR	Li et al. (2007)
				tbr1_R811	GGAGCAGTTTTTCTCRCATTC			Li et al. (2007)
ENC1	yes	ENSCARG00000002975	chr5	ENC1_F85	GACATGCTGGAGTTTCAGGA	53	1st PCR	Li et al. (2007)
		ENSCARG00000015330	chr30	ENC1_R982	ACTTGTTRGCMACTGGGTCAAA			Li et al. (2007)
				ENC1_F88	ATGCTGGAGTTTCAGGACAT	62	2nd PCR	Li et al. (2007)
				ENC1_R975	AGCMACTGGGTCAAACTGCTC			Li et al. (2007)
Pomgnt2 (Gylt)	yes	ENSCARG00000014223	chr16	Glyt_F559	GGACTGTCMAAGATGACCACMT	55	1st PCR	Li et al. (2007)
		ENSCARG00000015050	chr41	Glyt_R1562	CCCAAGAGGTTCTTGTTRAAGAT			Li et al. (2007)
				Glyt_F577	ACATGGTACCAGTATGGCTTTGT	62	2nd PCR	Li et al. (2007)
				Glyt_R1464	GTAAGGCATATASGTGTTCTCTCC			Li et al. (2007)
plagl2	yes	ENSCARG00000017639	chr23	plagl2_F9	CCACACACTCYCCACAGAA	55	1st PCR	Li et al. (2007)
		ENSCARG00000052948	QPKE01005516.1	plagl2_R930	TTCTCAAGCAGGTATGAGGTAGA			Li et al. (2007)
				plagl2_F51	AAAAGATGTTTCACCGMAAAGA	62	2nd PCR	Li et al. (2007)
				plagl2_R920	GGTATGAGGTAGATCCSAGCTG			Li et al. (2007)
rho	yes	ENSCARG00000066229	chr11	RH_28F	TACGTGCCTATGTCCAAYGC	55	1st PCR	Chen et al. (2008)
		ENSCARG00000038606	chr36	RH_1039R	TGCTTGTTCATGCAGATGTAGA		1st & 2nd PCR	Chen et al. (2003)
				RH 233F	ATATGCCTGCCTGGCYGCTTAC		2nd PCR	Chen et al. (2008)
Positions with mixed bases are labeled with their IUB codes: R = A/G, Y = C/T, K = G/T, M = A/C, S = G/C, W = A/T
* Flanking region of microsatellites
Reference: Yang L, Mayden RL (2010) Phylogenetic relationships, subdivision, and biogeography of the Cyprinid tribe Labeonini (sensu Rainboth, 1991) (Teleostei: Cypriniformes), with comments on the implications of lips and associated structures in the labeonin classification. Mol Phylogenet Evol 54: 254–265; Luo J, et al. (2014) Tempo and mode of recurrent polyploidization in the Carassius auratu…

## Sheet: Table S5
Table S5. Specimens used for targeted resequencing and obtained number of reads.
Code	River (river system); Prefecture/Province	Ploidy	mtDNA lineage	# of reads	Accession
Carassius auratus: Japanese lineages
2	Tonbetsu R. (Tonbetsu R.); Hokkaido	2	B3_E	5689	DRX111446
		3	B3_E	6444	DRX111447
21	Tsuchikai R. (Omono R.); Akita	2	B3_E	6901	DRX111448
		3	B3_E	12661	DRX111449
23	A pond (Kitakami R.); Iwate	2	B1	4913	DRX111450
		3	B1	4465	DRX111451
32	Koise R. (Tone R.); Ibaraki	2	B1	5360	DRX111452
		3	B1	7938	DRX111453
28	A creek (Shinano R.); Niigata	2	B3_E	4227	DRX111454
		3	B3_E	8667	DRX111455
42	Houe R. (Kiso R.); Gifu	2	B3_W	4784	DRX111456
		3	B3_W	8054	DRX111457
48	Lake Biwa (Biwa-Yodo R.); Shiga	2	B3_W	5501	DRX111458
		3	B3_W	7091	DRX111459
63	Haha R. (Kaifu R.); Tokushima	2	B3_W	4651	DRX111460
		3	B3_W	8991	DRX111461
68	Nakasuji R. (Shimanto R.); Kouchi	2	B2	4794	DRX111462
		3	B3_W	9774	DRX111463
59	An irrigation ditch, Hokueicho; Tottori	2	B2	4286	DRX111464
		3	B3_E	9503	DRX111465
69	Fushino R. (Fushino R.); Yamaguchi	3	B2	5707	DRX111466
		3	B3_W	7911	DRX111467
81	Taira R. (Taira R.); Nagasaki	2	B2	4959	DRX111468
		3	B2	8015	DRX111469
91	An irrigation ditch (Oura R.); Kagoshima	2	B2	6306	DRX111470
		3	B2	6564	DRX111471
C. auratus: Eurasian lineages
94	A pond (Oike); Okinawa	2	C	5482	DRX111472
		3	C	6828	DRX111473
97	An irrigation ditch, Kenli (Yellow R.); Shandong	2	C	6680	DRX111474
		3	C	5027	DRX111475
100	a creek, Baisha (Zhubi R.); Hainan	2	C	4017	DRX111476
		3	C	10362	DRX111477
96	a creek, Shuozhou (Yellow R.); Shanxi	3	C	13875	DRX111478
99	a creek, Gaozhou (Jian R.); Guangdong	3	C	5300	DRX111479
C. cuvieri
50	Lake Biwa (Biwa-Yodo R.); Shiga	-		7454	DRX111480
Cyprinus carpio
54	Kamo R. (Biwa-Yodo R.); Kyoto	-		5682	DRX111481

## Sheet: Table S6
Table S6. Specimens used for RNA sequencing and obtained number of reads.
Code	Region (River)	mtDNA lineage	Ploidy	# of reads	Platform	Accession [Ref.]
Carassius auratus: Japanese lineages
23	Northeastern Japan (Kitakami R.)	B1	2	10850155	MiSeq	DRX111437*
		B1	2	32707114	HiSeq2500	DRX111438*
		B1	3	29304711	HiSeq2500	DRX111439
47	Central Japan (Lake Biwa-Yodo R.)	B3	2	19539199	HiSeq2500	DRX111440
		B3	3	25911914	HiSeq2500	DRX111441
91	Western Japan (Oura R.)	B2	2	33672264	HiSeq4000	DRX111442
		B2	3	37950253	HiSeq4000	DRX111443
C. auratus: Eurasian lineages
93	Ryukyu Isls. (Hiji R.)	C4	2	35577835	HiSeq4000	DRX111444
		C4	3	38179746	HiSeq4000	DRX111445
		C6	2	30195975	Hiseq2000	SRX668453 [Liu et al. (2016)]
		NA	3	11669953	Hiseq2000	SRX315123 [Li et al. (2014)]
* sequence for the same individual
Reference: Liu S, et al. (2016) Genomic incompatibilities in the diploid and tetraploid offspring of the goldfish × common carp cross. Proc Natl Acad Sci U S A 113: 1327–1332; Li et al. (2014) The transcriptomes of the crucian carp complex (Carassius auratus) provide insights into the distinction between unisexual triploids and sexual diploids. Int J Mol Sci 5(6):9386-406.

## Sheet: Table S7
Table S7. List of primers for mitochondrial gene sequencing.
Region	Primers	Sequence (5' -> 3')	Annealing temp	Reference
CR	L15923	TTAAAGCATCGGTCTTGTAA	50	Iguchi et al. (1997)
	H16500	GCCCTGAAATAGGAACCAGA		Nishida et al. (1998)
cytb	IF-f_L14724	CGGTACCCGGGGATCGATCCTTGACTTGAARAACCAYCGYYG	48	modified from Palumbi et al. (1991)
	IF-r_H15915	ACCTCCGATCTYCGGATTACAAGACCGACTCTAGAGGATCGATCCC		modified from Aoyama et al. (2000)
	IF-f	CGGTACCCGGGGATCGATCCT
	IF-r	CGACTCTAGAGGATCGATCCC
Positions with mixed bases are labeled with their IUB codes: R = A/G, Y = C/T, K = G/T, M = A/C, S = G/C, W = A/T
For the dye terminator sequencing reactions for cytb, the primer IF-f or IF-r was used.
Reference: Iguchi K, Tanimura Y, Nishida M (1997) Sequence divergence in the mtDNA control region of amphidromous and landlocked forms of ayu. Fish Sci 63: 901–905; Nishida M, Ohkawa T, Iwata H (1998) Methods of Analysis of genetic population structure with mitochondrial DNA markers. Fish Genet Breed Sci 26: 81–100; Palumbi S, Martin A, Romano S, McMillian WO, Stice L, Grabowski G (1991) The simp…

## Sheet: Table S8
Table S8. GenBank accession numbers of mitochondrial CR and cytb sequences.
mtDNA Lineage	sublineage	Phylogenic analysis ID	CR ID	CR Accession	full cytb ID	full cytb Accession	partial cytb ID	Accession
B	B1	cr01fb01	cr01	LC337606	fb01	LC337547	B1_01	LC337389
B	B1						B1_02	LC337390
B	B1	cr02fb02	cr02	LC337607	fb02	LC337548	B1_03	LC337391
B	B1						B1_04	LC337392
B	B1						B1_05	LC337393
B	B1	cr03fb03	cr03	LC337608	fb03	LC337549	B1_06	LC337394
B	B1						B1_07	LC337395
B	B1						B1_08	LC337396
B	B1						B1_09	LC337397
B	B1						B1_10	LC337398
B	B1						B1_11	LC337399
B	B1	cr04fb04	cr04	LC337609	fb04	LC337550	B1_12	LC337400
B	B1	cr05fb05	cr05	LC337610	fb05	LC337551	B1_13	LC337401
B	B1						B1_14	LC337402
B	B1						B1_15	LC337403
B	B1						B1_16	LC337404
B	B1						B1_17	LC337405
B	B1	cr06fb06	cr06	LC337611	fb06	LC337552	B1_18	LC337406
B	B1						B1_19	LC337407
B	B1	cr06fb07	cr06	(LC337611)	fb07	LC337553	B1_20	LC337408
B	B2	cr07fb08	cr07	LC337612	fb08	LC337554	B2_01	LC337409
B	B2						B2_02	LC337410
B	B2						B2_03	LC337411
B	B2						B2_04	LC337412
B	B2						B2_05	LC337413
B	B2						B2_06	LC337414
B	B2						B2_07	LC337415
B	B2						B2_08	LC337416
B	B2	cr08fb09	cr08	LC337613	fb09	LC337555	B2_09	LC337417
B	B2	cr09fb10	cr09	LC337614	fb10	LC337556	B2_10	LC337418
B	B2	cr10fb11	cr10	LC337615	fb11	LC337557	B2_11	LC337419
B	B2	cr11fb12	cr11	LC337616	fb12	LC337558	B2_12	LC337420
B	B2						B2_13	LC337421
B	B2						B2_14	LC337422
B	B2	cr12fb13	cr12	LC337617	fb13	LC337559	B2_15	LC337423
B	B2						B2_16	LC337424
B	B2						B2_17	LC337425
B	B2	cr13fb14	cr13	LC337618	fb14	LC337560	B2_18	LC337426
B	B2	cr14fb15	cr14	LC337619	fb15	LC337561	B2_19	LC337427
B	B2	cr15fb16	cr15	LC337620	fb16	LC337562	B2_20	LC337428
B	B2						B2_21	LC337429
B	B2	cr16fb17	cr16	LC337621	fb17	LC337563	B2_22	LC337430
B	B2	cr17fb18	cr17	LC337622	fb18	LC337564	B2_23	LC337431
B	B2						B2_24	LC337432
B	B2	cr18fb19	cr18	LC337623	fb19	LC337565	B2_25	LC337433
B	B2	cr19fb20	cr19	LC337624	fb20	LC337566	B2_26	LC337434
B	B3	cr20fb21	cr20	LC337625	fb21	LC337567	B3_01	LC337435
B	B3						B3_02	LC337436
B	B3						B3_03	LC337437
B	B3						B3_04	LC337438
B	B3						B3_05	LC337439
B	B3	cr21fb22	cr21	LC337626	fb22	LC337568	B3_06	LC337440
B	B3						B3_07	LC337441
B	B3						B3_08	LC337442
B	B3						B3_09	LC337443
B	B3						B3_10	LC337444
B	B3						B3_11	LC337445
B	B3						B3_12	LC337446
B	B3	cr22fb23	cr22	LC337627	fb23	LC337569	B3_13	LC337447
B	B3						B3_14	LC337448
B	B3						B3_15	LC337449
B	B3						B3_16	LC337450
B	B3						B3_17	LC337451
B	B3						B3_18	LC337452
B	B3	cr23fb24	cr23	LC337628	fb24	LC337570	B3_19	LC337453
B	B3	cr24fb25	cr24	LC337629	fb25	LC337571	B3_20	LC337454
B	B3						B3_21	LC337455
B	B3						B3_22	LC337456
B	B3						B3_23	LC337457
B	B3						B3_24	LC337458
B	B3	cr25fb26	cr25	LC337630	fb26	LC337572	B3_25	LC337459
B	B3						B3_26	LC337460
B	B3						B3_27	LC337461
B	B3						B3_28	LC337462
B	B3	cr26fb27	cr26	LC337631	fb27	LC337573	B3_29	LC337463
B	B3						B3_30	LC337464
B	B3	cr27fb28	cr27	LC337632	fb28	LC337574	B3_31	LC337465
B	B3						B3_32	LC337466
B	B3	cr28fb29	cr28	LC337633	fb29	LC337575	B3_33	LC337467
B	B3						B3_34	LC337468
B	B3	cr29fb30	cr29	LC337634	fb30	LC337576	B3_35	LC337469
B	B3	cr30fb31	cr30	LC337635	fb31	LC337577	B3_36	LC337470
B	B3	cr31fb32	cr31	LC337636	fb32	LC337578	B3_37	LC337471
B	B3						B3_38	LC337472
B	B3						B3_39	LC337473
B	B3						B3_40	LC337474
B	B3						B3_41	LC337475
B	B3						B3_42	LC337476
B	B3	cr30fb33	cr30	(LC337635)	fb33	LC337579	B3_43	LC337477
B	B3						B3_44	LC337478
B	B3	cr32fb34	cr32	LC337637	fb34	LC337580	B3_45	LC337479
B	B3						B3_46	LC337480
B	B3	cr33fb35	cr33	LC337638	fb35	LC337581	B3_47	LC337481
B	B3						B3_48	LC337482
B	B3						B3_49	LC337483
B	B3						B3_50	LC337484
B	B3						B3_51	LC337485
B	B3						B3_52	LC337486
B	B3	cr34fb36	cr34	LC337639	fb36	LC337582	B3_53	LC337487
B	B3						B3_54	LC337488
B	B3						B3_55	LC337489
B	B3	cr35fb37	cr35	LC337640	fb37	LC337583	B3_56	LC337490
B	B3						B3_57	LC337491
B	B3						B3_58	LC337492
B	B3	cr36fb38	cr36	LC337641	fb38	LC337584	B3_59	LC337493
B	B3	cr37fb39	cr37	LC337642	fb39	LC337585	B3_60	LC337494
B	B3	cr38fb40	cr38	LC337643	fb40	LC337586	B3_61	LC337495
B	B3						B3_62	LC337496
B	B3	cr39fb41	cr39	LC337644	fb41	LC337587	B3_63	LC337497
B	B3	cr39fb42	cr39	(LC337644)	fb42	LC337588	B3_64	LC337498
B	B3						B3_65	LC337499
B	B3	cr40fb43	cr40	LC337645	fb43	LC337589	B3_66	LC337500
B	B3	cr41fb44	cr41	LC337646	fb44	LC337590	B3_67	LC337501
B	B3						B3_68	LC337502
B	B3						B3_69	LC337503
B	B3						B3_70	LC337504
B	B3	cr42fb45	cr42	LC337647	fb45	LC337591	B3_71	LC337505
B	B3						B3_72	LC337506
B	B3						B3_73	LC337507
B	B3						B3_74	LC337508
B	B3						B3_75	LC337509
B	B3						B3_76	LC337510
B	B3						B3_77	LC337511
B	B3	cr43fb46	cr43	LC337648	fb46	LC337592	B3_78	LC337512
B	B3						B3_79	LC337513
B	B3						B3_80	LC337514
B	B3	cr44fb47	cr44	LC337649	fb47	LC337593	B3_81	LC337515
B	B3	cr45fb48	cr45	LC337650	fb48	LC337594	B3_82	LC337516
B	B3						B3_83	LC337517
B	B3	cr45fb49	cr45	LC337650	fb49	LC337595	B3_84	LC337518
B	B3						B3_85	LC337519
B	B4	cr46fb50	cr46	LC337651	fb50	LC337596	B4_01	LC337520
B	B4						B4_02	LC337521
B	B4	cr47fb51	cr47	LC337652	fb51	LC337597	B4_03	LC337522
B	B4	cr48fb52	cr48	LC337653	fb52	LC337598	B4_04	LC337523
C	C1						C1_01	LC337524
C	C1						C1_02	LC337525
C	C1	cr49fb53	cr49	LC337654	fb53	LC337599	C1_03	LC337526
C	C1	cr50fb54	cr50	LC337655	fb54	LC337600	C1_04	LC337527
C	C1						C1_05	LC337528
C	C1						C1_06	LC337529
C	C1						C1_07	LC337530
C	C1						C1_08	LC337531
C	C1						C1_09	LC337532
C	C2						C2_01	LC337533
C	C4						C4_01	LC337534
C	C4	cr51fb55	cr51	LC337656	fb55	LC337601	C4_02	LC337535
C	C6	cr52fb56	cr52	LC337657	fb56	LC337602	C6_01	LC337536
C	C6	cr53fb57	cr53	LC337658	fb57	LC337603	C6_02	LC337537
C	C6						C6_03	LC337538
C	C6						C6_04	LC337539
C	C6						C6_05	LC337540
C	C6						C6_06	LC337541
C	C6						C6_07	LC337542
C	C6						C6_08	LC337543
C	C6						C6_09	LC337544
C	C6	cr54fb58	cr54	LC337659	fb58	LC337604	C6_10	LC337545
C	CTI	cr55fb59	cr55	LC337660	fb59	LC337605	TI_01	LC337546
Accession # for retrived sequences
A	A	cuvieri_NC_010768		NC010768		NC010768	-	-
B	B1	CR2B63		AB079930		AB368677	-	-
B	B2	CR5B64		AB079965		AB368678	-	-
B	B2	CR6B48		AB368568		AB368679	-	-
B	B2	CR7B49		AB368569		AB368680	-	-
B	B2	CR8B50		AB368570		AB368681	-	-
B	B2	CR9B51		AB368571		AB368682	-	-
B	B3	CR11B41		AB368572		AB368683	-	-
B	B3	CR12B65		AB079953		AB368684	-	-
B	B3	CR13B52		AB368573		AB368685	-	-
B	B3	CR14B66		AB079955		AB368686	-	-
B	B3	CR15B66		AB079958		(AB368686)	-	-
B	B3	CR16B45		AB079901		AB368687	-	-
B	B3	CR18B67		AB079951		AB368688	-	-
B	B3	CR19B68		AB079952		AB368689	-	-
B	B3	CR24B69		AB079908		AB368690	-	-
B	B3	CR26B70		AB079903		AB368692	-	-
B	B3	CR27B71		AB079906		AB368693	-	-
B	B3	CR28B72		AB079956		AB368694	-	-
B	B3	CR30B54		AB368576		AB368695	-	-
B	B3	CR31B54		AB368577		(AB368695)	-	-
B	B3	ht1B45		AB006953		AB006953	-	-
B	B3	ht4B43		DQ985008		HQ689910	-	-
B	B3	ht13B41		DQ985009		HQ689911	-	-
C	C1	h82B92		HQ694590		HQ689869	-	-
C	C1	h83B92		HQ694591		HQ689870	-	-
C	C1	h84B93		HQ694592		HQ689871	-	-
C	C1	h85B94		HQ694593		HQ689872	-	-
C	C1	h86B101		HQ694594		HQ689873	-	-
C	C1	h88B90		HQ694596		HQ689875	-	-
C	C1	h89B90		HQ694597		HQ689876	-	-
C	C1	h90B91		HQ694598		HQ689877	-	-
C	C1	h91B95		HQ694599		HQ689878	-	-
C	C1	h92B96		HQ694600		HQ689879	-	-
C	C1	h93B97		HQ694601		HQ689880	-	-
C	C1	h95B98		HQ694603		HQ689882	-	-
C	C1	h96B99		HQ694604		HQ689883	-	-
C	C1	h97B100		HQ694605		HQ689884	-	-
C	C1	h98B97		HQ694606		HQ689885	-	-
C	C2	GH1B1		DQ984973		HQ689891	-	-
C	C2	GH2B2		DQ984974		HQ689893	-	-
C	C2	GH3B3		DQ984975		HQ689894	-	-
C	C2	GH4B1		DQ984976		HQ689895	-	-
C	C2	GH6B4		DQ984978		HQ689896	-	-
C	C2	GH8B5		DQ984980		HQ689897	-	-
C	C2	GH10B2		FJ154760		HQ689898	-	-
C	C2	GH11B87		EF633624		HQ689899	-	-
C	C2	GH12B2		EF633632		HQ689900	-	-
C	C2	GH13B73		HQ694612		HQ689902	-	-
C	C2	GH14B1		HQ694613		HQ689901	-	-
C	C2	GH15B2		HQ694614		HQ689904	-	-
C	C2	GH20B87		HQ694617		HQ689906	-	-
C	C2	GH21B88		HQ694618		HQ689907	-	-
C	C2	CR45B73		AB080010		AB368700	-	-
C	C2	CR46B74		AB080011		AB368701	-	-
C	C3	h10B6		DQ984951		HQ689805	-	-
C	C3	CR47B58		AB368590		AB368702	-	-
C	C3	CR48B59		AB368591		AB368703	-	-
C	C3	CR51B59		AB368594		AB368703	-	-
C	C3	CR52B59		AB368595		AB368703	-	-
C	C4	h41B34		DQ984983		HQ689844	-	-
C	C4	h101B104		HQ694609		HQ689888	-	-
C	C4	CR32B53		AB368578		AB368691	-	-
C	C4	CR39B57		AB368585		AB368699	-	-
C	C5	h28B20		DQ984970		HQ689828	-	-
C	C5	h32B25		DQ984974		HQ689832	-	-
C	C5	h35B29		DQ984977		HQ689837	-	-
C	C5	h36B30		DQ984978		HQ689838	-	-
C	C5	h102B24		HQ694610		HQ689889	-	-
C	C6	h7B33		DQ984949		HQ689801	-	-
C	C6	h14B11		DQ984956		HQ689812	-	-
C	C6	h64B82		HQ694572		HQ689864	-	-
C	C6	h70B85		HQ694578		HQ689867	-	-
C	C6	CR34B13		AB368580		AB368696	-	-
C	C6	CR59B9		AB080014		AB368709	-	-
C. carassius	C. carassius	C. carassius_CC1		HQ694620		HQ689905	-	-
C. carassius	C. carassius	C. carassius_CC2		HQ694621		HQ689906	-	-
Cyprinus carpio	Cyprinus carpio	C.carpio_NC_001606		NC001606		NC001606	-	-
Cyprinus carpio	Cyprinus carpio	Con-carp1		AB158811		AB158806	-	-
Cyprinus carpio	Cyprinus carpio	Con-carp2		AB158812		AB158807	-	-

## Sheet: Table S9
Table S9. Pairwise great-circle geographical distances (above the diagonal) and ФST values (below the diagonal) for 62 river systems of diploid and triploid Carassius fish in Japan.
Code	River System	Ploidy	1	2	3	4	5	6	7	8	9	10	11	12	13	14	15	16	17	18	19	20	21	22	23	24	25	26	27	28	29	30	31	32	33	34	35	36	37	38	39	40	41	42	43	44	45	46	47
2	Tonbetsu R.	2n		336.538	642.488	1021.06	1115.27	1068.56	1182.44	1191.9	1189.6	1291.34	1291.25	1450.27	1470.66	1556.43	1604.81	1653.79	1612.26	1652.49	1739.81	1717	1718.66	1726.79	1807.13	1682.09	1850.83	2360.34	130.765	176.321	191.109	310.538	304.649	285.484	275.992	314.18	357.854	523.778	607.322	636.276	654.604	821.489	854.358	935.966	1021.06	1068.56	1184.69	1182.44	1191.9
17	Kunnui R.	2n	0		334.769	712.441	807.17	737.325	846.819	855.46	853.064	954.802	958.896	1113.88	1136.49	1222.51	1290	1337.14	1287.45	1325.36	1414.14	1389.65	1388.99	1397.17	1485.89	1349.1	1519.63	2023.85	329.522	349.783	351.301	398.784	380.039	276.642	118.463	26.1991	38.1432	244.614	278.724	322.342	359.415	495.528	524.884	603.754	712.441	737.325	856.88	846.819	855.46
22	Kitakami R.	2n	0.59133	0.52439		380.349	475.086	442.796	575.912	598.728	603.223	702.478	755.438	863.622	912.386	997.655	1141.36	1181.16	1105.63	1133.04	1225	1194.53	1183.73	1191.94	1310.53	1127.11	1303.9	1751	585.644	582.43	575.799	551.843	533.712	441.065	366.927	360.924	338.489	128.264	98.2171	24.0149	43.9674	192.93	233.577	319.894	380.349	442.796	549.089	575.912	598.728
33	Tone R.	2n	0.94941	0.93143	0.42797		94.7991	204.38	341.837	388.35	405.593	474.456	601.658	613.564	699.393	773.863	1012.16	1038.42	934.426	944.512	1033.53	997.037	972.747	980.401	1131.8	896.281	1070.44	1427.83	954.607	944.952	936.21	888.317	872.584	795.522	745.073	738.627	711.505	498.075	440.454	390.359	366.816	239.283	235.226	221.301	0	204.38	227.959	341.837	388.35
34	Isumi R.	2n	1	1	0.56369	0.84057		223.389	332.931	383.354	403.559	454.555	599.545	577.481	673.402	741.826	1003.72	1025.57	915.272	919.813	1006.23	968.521	940.425	947.761	1106.79	858.962	1029.35	1354.24	1047.1	1036.39	1027.33	975.849	960.578	886.215	839.307	833.352	805.93	591.888	534.377	485.148	460.741	328.687	318.714	286.547	94.7991	223.389	190.291	332.931	383.354
35	Tenryu R.	2n	0.8458	0.78168	0.57304	0.91144	0.96564		148.334	188.95	203.988	284.49	398.241	437.479	509.562	589.012	809.429	837.236	736.955	750.929	841.488	806.294	785.82	793.729	937.418	715.719	892.577	1308.29	1025.01	1024.31	1018.12	991.961	974.324	883.79	799.103	762.289	725.763	571.057	461.241	441.583	449.78	250.887	214.556	133.901	204.38	0	127.162	148.334	188.95
43	Kiso R.	2n	0.95393	0.93641	0.61038	0.944	0.99031	0.6753		51.1148	72.8625	136.175	266.648	291.226	361.562	440.681	672.78	697.279	592.693	604.324	694.363	658.765	637.623	645.512	791.287	567.583	744.608	1180.44	1148.95	1151.64	1146.44	1127.71	1109.62	1015.62	919.681	870.587	830.597	703.172	579.466	571.448	587.936	383.38	342.4	256.066	341.837	148.334	154.438	0	51.1148
45–50	Lake Biwa-Yodo R.	2n	0.59659	0.50277	0.54328	0.82266	0.87763	0.46696	0.5309		22.5397	103.753	216.295	265.083	323.098	405.068	624.305	650.079	548.082	562.277	653.127	618.372	599.542	607.551	748.555	533.575	711.012	1168.46	1163.82	1168.48	1163.88	1150.05	1131.67	1035.56	933.466	878.541	837.191	724.524	594.326	592.413	613.918	408.208	365.834	280.343	388.35	188.95	205.298	51.1148	0
51	Hayase R.	2n	0.92298	0.8878	0.58896	0.92152	0.97464	0.78175	0.87325	0.29371		101.928	196.94	262.949	313.276	396.668	606.573	633.421	533.49	549.45	640.722	606.55	589.19	597.26	735.081	525.757	703.136	1170.99	1163.98	1169.54	1165.22	1153.7	1135.2	1038.16	933.299	875.816	833.913	728.106	595.146	596.052	619.891	414.23	371.417	286.927	405.593	203.988	227.293	72.8625	22.5397
55	Muko R.	2n	0.3985	0.27585	0.42836	0.60951	0.66283	0.28904	0.37335	0.12208	0.16619		169.127	161.567	225.742	304.592	551.07	571.174	461.536	470.057	559.363	523.325	501.502	509.376	657.343	431.991	609.256	1069.54	1265.81	1271.12	1266.7	1253.74	1235.34	1138.98	1035.18	977.454	935.351	828.182	696.766	696.07	717.508	511.84	469.549	383.919	474.456	284.49	265.26	136.175	103.753
59	Yura R.	2n	0.70274	0.59152	0.4762	0.70912	0.77522	0.59909	0.6895	0.55315	0.62993	0.31515		218.676	184.556	267.538	411.389	441.288	351.645	377.692	469.585	439.781	432.78	441.021	556.547	390.931	560.963	1100.55	1282.92	1294.28	1291.81	1294.5	1275.42	1173.71	1052.82	978.899	933.893	873.24	727.671	744.051	778.994	578.245	535.061	457.93	601.658	398.241	417.508	266.648	216.295
63	Kaifu R.	2n	0.84665	0.78281	0.5425	0.9063	0.96358	0.64426	0.75901	0.35165	0.74005	0.27144	0.59985		116.058	165.542	473.786	480.142	357.739	350.175	431.882	393.291	363.103	370.363	534.096	282.803	457.34	913.146	1426.8	1432.48	1428.14	1415.1	1396.74	1300.54	1196.01	1136.15	1093.44	989.601	858.094	857.492	877.809	672.373	630.382	544.427	613.564	437.479	389.47	291.226	265.083
64	Nakayama R.	2n	0.97546	0.96247	0.58983	0.93825	0.99213	0.83061	0.9295	0.33986	0.56638	0.1716	0.63655	0.79625		86.3025	357.89	365.959	246.033	246.427	334.196	297.71	276.489	284.475	433.586	215.227	391.517	916.55	1457.37	1466.64	1463.43	1459.5	1440.7	1341.15	1226.54	1157.26	1112.85	1034.87	894.892	903.513	931.323	726.177	683.051	599.668	699.393	509.562	483.176	361.562	323.098
67	Shimanto R.	2n	0.59037	0.44819	0.45878	0.75008	0.81544	0.42808	0.53951	0.15769	0.28731	0.03316	0.24766	0.40251	0.2966		334.673	330.299	204.59	187.34	266.409	227.75	199.035	206.6	368.846	129.459	306.553	838.562	1543.65	1552.94	1549.72	1545.4	1526.63	1427.26	1312.82	1243.18	1198.66	1120.57	981.077	989.073	1015.97	810.545	767.532	683.557	773.863	589.012	552.728	440.681	405.068
70	Sago R.	2n	1	1	0.70828	0.96167	1	0.95295	0.98767	0.84695	0.96747	0.58539	0.40228	0.95545	0.989	0.65177		53.2347	137.757	184.466	204.8	215.48	257.511	260.51	218.292	321.963	368.271	993.933	1619.51	1637.98	1637.86	1657.7	1638.24	1533.04	1396.6	1305.79	1259.14	1249.76	1097.32	1126.75	1170.01	977.169	934.855	863.212	1012.16	809.429	815.919	672.78	624.305
73	Kune R.	2n	1	1	0.84743	0.98148	1	0.98152	0.99517	0.93559	0.98633	0.73564	0.86145	0.98142	0.9957	0.89109	1		125.76	159.71	159.744	176.845	222.538	224.237	165.057	297.272	322.881	946.928	1666.65	1684.46	1684.1	1701.93	1682.5	1577.63	1442.75	1353.32	1306.72	1291.46	1139.75	1167.14	1208.77	1013.55	970.892	897.202	1038.42	837.236	836.397	697.279	650.079
74	Tsuri R.	2n	0.85562	0.78333	0.5895	0.85322	0.90499	0.75312	0.83535	0.6559	0.77508	0.36421	0.14343	0.7658	0.77653	0.29837	0.07216	0.93289		56.104	128.05	112.945	138.959	144.591	205.005	186.412	270.447	890.396	1615.7	1630.45	1629.04	1638.84	1619.57	1516.26	1388.13	1305.38	1259.22	1221.15	1072.64	1093.41	1130.18	929.886	886.69	808.756	934.426	736.955	725.132	592.693	548.082
77	Chikugo R.	2n	0.9825	0.97781	0.7592	0.96056	0.98741	0.95044	0.97444	0.87688	0.96087	0.68526	0.52204	0.95322	0.97222	0.74128	0.09589	0.99142	0.17189		92.0719	64.5589	83.0108	88.9443	187.349	138.256	216.625	834.472	1652.64	1666.22	1664.4	1670.92	1651.75	1549.25	1424.03	1343.88	1297.96	1250.76	1104.1	1121.74	1155.97	953.618	910.303	830.279	944.512	750.929	729.601	604.324	562.277
81	Taira R.	2n	1	1	0.70754	0.96002	1	0.95043	0.98725	0.83985	0.96547	0.56704	0.4391	0.95278	0.98824	0.64723	1	1	0.34907	0.80977		39.4939	83.8647	81.0158	103.013	177.547	163.59	789.152	1741.97	1756.11	1754.47	1762.11	1742.91	1640.17	1513.84	1432.32	1386.24	1342.45	1195.38	1213.6	1248.02	1045.68	1002.36	922.225	1033.53	841.488	816.349	694.363	653.127
82	Doi R.	2n	0.98812	0.98227	0.71478	0.9537	0.99107	0.94	0.97616	0.84388	0.95461	0.58475	0.46108	0.94299	0.97307	0.65853	0.86567	0.99326	0.37495	0.77402	9.00038		48.6156	48.3309	142.445	139.576	159.169	783.555	1716.76	1730.12	1728.22	1733.88	1714.74	1612.49	1487.98	1408.25	1362.36	1313.01	1167	1183.59	1216.79	1013.71	970.382	889.496	997.037	806.294	778.821	658.765	618.372
84	Kagami R.	2n	0.99219	0.98909	0.72133	0.95953	0.99432	0.94915	0.9811	0.85376	0.96262	0.61308	0.43435	0.95197	0.98033	0.67624	-0.01957	0.99598	0.09677	0.0999	0.8975	0.81195		8.24422	182.955	94.4852	136.942	751.47	1714.67	1726.74	1724.42	1726.69	1707.66	1606.34	1485.01	1408.22	1362.66	1304	1160.07	1173.65	1204.47	1000.16	956.892	874.582	972.747	785.82	751.639	637.623	599.542
85	Kuma R.	2n	0.99636	0.99509	0.73664	0.9655	0.99738	0.95834	0.98627	0.86782	0.97023	0.64205	0.47398	0.96062	0.98686	0.70986	-0.03084	0.99817	0.13209	0.11913	0.95109	0.85845	0.00612		178.242	99.3055	129.537	745.848	1722.88	1734.97	1732.65	1734.93	1715.91	1614.58	1493.23	1416.39	1370.82	1312.24	1168.31	1181.88	1212.65	1008.33	965.059	882.714	980.401	793.729	759.08	645.512	607.551
87	Masabuchi R.	2n	1	1	0.69953	0.9596	1	0.94972	0.98695	0.8395	0.96521	0.56705	0.37847	0.95238	0.98816	0.631	0	1	0.05138	0.08386	1	0.85714	-0.03165	-0.04174		277.396	207.339	806.064	1814.91	1830.84	1829.81	1842.01	1822.69	1718.94	1588.59	1503.07	1456.67	1425.54	1276.39	1298.17	1335.19	1134.73	1091.51	1013.08	1131.8	937.418	916.656	791.287	748.555
88	Shoude R.	2n	0.59464	0.51689	0.52829	0.78325	0.8352	0.4887	0.54762	0.28526	0.36303	0.21957	0.47204	0.40643	0.35549	0.16167	0.74869	0.91021	0.54335	0.79345	0.75322	0.7575	0.7596	0.77655	0.73951		177.442	735.976	1671.43	1681.26	1678.2	1674.71	1655.92	1556.35	1440.76	1369.41	1324.58	1249.97	1110.03	1118.51	1145.31	939.823	896.851	812.684	896.281	715.719	672.016	567.583	533.575
91	Oura R.	2n	1	1	0.70828	0.96167	1	0.95295	0.98767	0.84695	0.96747	0.58539	0.40228	0.95545	0.989	0.65177	0	1	0.07216	0.09589	1	0.86567	-0.01957	-0.03084	0	0.74869		626.015	1843.81	1854.68	1851.93	1850.52	1831.65	1731.49	1613.54	1539.35	1494.07	1426.23	1285.01	1294.98	1322.5	1117.1	1074.08	990.057	1070.44	892.577	844.599	744.608	711.012
94	Oike	2n	1	1	0.86319	0.98348	1	0.9838	0.99571	0.94258	0.98796	0.76116	0.88198	0.9837	0.99625	0.90634	1	1	0.94375	0.99259	1	0.99415	0.99659	0.99844	1	0.91991	1		2329.31	2331.11	2325.44	2299.26	2281.9	2192.05	2100.09	2046.76	2004.87	1879.22	1759.9	1748.88	1757.15	1558.46	1519.71	1434.09	1427.83	1308.29	1211.91	1180.44	1168.46
4	Onnekomukenai R.	3n	0.8674	0.8	0.47409	0.89778	0.97069	0.72366	0.85098	0.50872	0.82355	0.26617	0.52915	0.71803	0.87676	0.4	0.96185	0.98585	0.71765	0.95328	0.95587	0.94446	0.95524	0.96536	0.95877	0.50249	0.96185	0.98776		46.5681	60.7362	179.777	174.232	173.791	231.02	314.397	361.058	459.374	569.743	584.043	589.649	774.325	811.069	895.852	954.607	1025.01	1134.66	1148.95	1163.82
5	Tokoro R.	3n	0.78241	0.70997	0.5835	0.92308	0.97406	0.72481	0.84941	0.54494	0.84038	0.35157	0.65543	0.74129	0.8843	0.5231	0.96731	0.98641	0.79842	0.96069	0.96602	0.95603	0.96265	0.96968	0.96532	0.55893	0.96731	0.98802	0.74032		15.2356	134.905	131.24	152.033	242.316	337.422	383.599	454.647	574.392	582.745	582.955	773.448	811.48	897.029	944.952	1024.31	1131.06	1151.64	1168.48
6, 7	Abashiri R.	3n	0.28932	0.18316	0.43368	0.69707	0.76463	0.30918	0.40157	0.30281	0.45702	0.16661	0.40861	0.32543	0.45994	0.24698	0.70486	0.85935	0.4994	0.77227	0.68799	0.7073	0.72251	0.74475	0.69164	0.35979	0.70486	0.87421	0.01662	0.15886		119.791	116.009	141.644	241.374	339.965	385.815	447.764	570.186	576.688	575.301	767.338	805.733	891.464	936.21	1018.12	1123.98	1146.44	1163.88
9	Biwase R.	3n	1	1	0.58643	0.95346	1	0.89969	0.96945	0.69724	0.94362	0.46234	0.70966	0.89639	0.98231	0.64288	1	1	0.85984	0.98205	1	0.98835	0.99216	0.99632	1	0.6537	1	1	0.15323	0.91558	0.21359		19.5116	126.033	280.348	394.771	436.441	425.603	566.879	557.694	542.277	744.421	785.419	871.733	888.317	991.961	1089.4	1127.71	1150.05
10	Bekanbeushi R.	3n	1	1	0.45443	0.58261	1	0.95337	0.98715	0.8427	0.96557	0.58699	0.70517	0.95031	0.98913	0.75757	1	1	0.87464	0.98492	1	0.98851	0.99292	0.99677	1	0.79632	1	1	0.95808	0.96532	0.70023	1		106.575	261.577	376.431	417.776	407.16	547.762	539.271	524.78	726.413	767.273	853.601	872.584	974.324	1072.48	1109.62	1131.67
11	Tokachi R.	3n	0.11424	0.0508	0.43819	0.65814	0.74833	0.40224	0.45929	0.36974	0.52367	0.3382	0.53572	0.39867	0.53196	0.37858	0.77244	0.90424	0.63333	0.80694	0.77628	0.7806	0.78055	0.79253	0.76611	0.42914	0.77244	0.91282	0.28564	0.23849	0.15004	0.48154	0.68452		158.767	275.456	314.694	312.906	446.495	444.179	437.265	633.814	673.495	759.713	795.522	883.79	986.726	1015.62	1035.56
14	Yufutsu R.	3n	0.24029	0.12591	0.34253	0.6455	0.75868	0.38426	0.47705	0.32601	0.50705	0.21084	0.41717	0.36758	0.518	0.26308	0.77336	0.90447	0.55219	0.82801	0.76239	0.77129	0.7875	0.80841	0.76106	0.36913	0.77336	0.91565	0.15052	0.26597	0.0459	0.42682	0.67364	-0.0223		116.966	156.286	248.29	340.248	361.784	378.739	549.633	584.575	668.26	745.073	799.103	912.302	919.681	933.466
15	Shubuto R.	3n	0.54023	0.45455	0.58283	0.8828	0.93082	0.61487	0.71479	0.51372	0.7488	0.37198	0.6548	0.63431	0.77338	0.51317	0.91517	0.96467	0.76809	0.92426	0.91323	0.91038	0.91579	0.92459	0.91141	0.54439	0.91517	0.9684	0.51724	0.08874	0.07603	0.73552	0.91141	0.21222	0.22784		46.6832	269.115	304.422	348.541	385.282	521.218	550.21	628.615	738.627	762.289	882.231	870.587	878.541
16	Shiribeshtoshibetsu R.	3n	0.58364	0.44058	0.31515	0.6305	0.76446	0.54948	0.6497	0.47038	0.62023	0.22899	0.40253	0.53372	0.63157	0.3248	0.79719	0.90658	0.55652	0.85259	0.77286	0.78828	0.812	0.83479	0.78311	0.4719	0.79719	0.91896	0.1988	0.53858	0.11961	0.46018	0.66601	0.22825	0.03988	0.45396		260.556	272.806	323.776	366.917	488.559	515.487	591.877	711.505	725.763	847.203	830.597	837.191
19	Niida R.	3n	0.57025	0.49037	0.26818	0.27337	0.53217	0.57808	0.62852	0.53361	0.61284	0.38936	0.46747	0.56309	0.6175	0.44537	0.74134	0.87908	0.59824	0.79152	0.73345	0.74615	0.7541	0.77062	0.73196	0.5373	0.74134	0.8909	0.40339	0.57165	0.34778	0.54723	0.29154	0.30875	0.20055	0.54474	0.08948		154.411	132.112	131.276	320.91	360.826	447.13	498.075	571.057	676.43	703.172	724.524
20	Aikawa R.	3n	0.65103	0.58493	0.12552	0.1698	0.47859	0.64017	0.68148	0.59548	0.6559	0.45688	0.50914	0.61788	0.66027	0.50882	0.76202	0.88385	0.63851	0.80579	0.76084	0.76601	0.77306	0.78753	0.75391	0.58277	0.76202	0.89557	0.54962	0.65026	0.47822	0.66567	0.27901	0.42462	0.33758	0.64257	0.29963	0.09845		74.6004	141.626	216.806	247.242	328.909	440.454	461.241	578.761	579.466	594.326
21	Omono R.	3n	0.47445	0.3664	0.23172	0.34686	0.56933	0.48809	0.56024	0.43846	0.54376	0.29489	0.40679	0.47219	0.54993	0.33919	0.73132	0.87976	0.54467	0.79294	0.72202	0.73309	0.74755	0.76841	0.71895	0.45621	0.73132	0.89275	0.34152	0.44947	0.24054	0.5385	0.40947	0.1542	0.05964	0.43455	0.076	0.0045	0.09776		67.9738	190.704	229.4	315.548	390.359	441.583	551.15	571.448	592.413
23	Kitakami R.	3n	0.97184	0.96159	0.41241	0.30769	0.9051	0.93335	0.96392	0.83896	0.94381	0.62203	0.72827	0.92925	0.96169	0.7705	0.97875	0.98986	0.87305	0.97216	0.97783	0.97015	0.9749	0.97967	0.97759	0.79601	0.97875	0.99096	0.92758	0.94393	0.71223	0.97414	0.77863	0.67036	0.6685	0.89904	0.66012	0.29877	0.17328	0.35395		205.737	248.49	333.59	366.816	449.78	549.48	587.936	613.918
26	Ochihori R.	3n	0.67884	0.57132	0.53969	0.9002	0.95935	0.63107	0.77412	0.43932	0.76459	0.27998	0.59479	0.61714	0.81261	0.42324	0.94913	0.97899	0.74914	0.94846	0.94631	0.93659	0.94602	0.9554	0.94565	0.48107	0.94913	0.98161	0.64223	0.22608	0.13651	0.86931	0.94444	0.19645	0.19887	0.1811	0.45604	0.522	0.60677	0.38287	0.92359		43.3252	127.956	239.283	250.887	363.201	383.38	408.208
28	Shinano R.	3n	0.51669	0.42949	0.58832	0.87856	0.92599	0.55443	0.66694	0.4758	0.72037	0.3743	0.64915	0.58285	0.74492	0.49196	0.9085	0.96311	0.75965	0.91956	0.90735	0.90369	0.90972	0.91887	0.90446	0.52216	0.9085	0.96692	0.56906	0.08722	0.18404	0.76336	0.90553	0.23585	0.23547	0.17638	0.50789	0.56604	0.64549	0.44311	0.89434	0.00677		86.3367	235.226	214.556	332.023	342.4	365.834
30	Seki R.	3n	0.22065	0.15549	0.49681	0.7066	0.76735	0.15746	0.252	0.18267	0.36007	0.24655	0.49534	0.20312	0.36784	0.23551	0.72079	0.88765	0.5636	0.7612	0.72833	0.7337	0.73048	0.74341	0.7138	0.2936	0.72079	0.89774	0.25603	0.14257	0.12208	0.42888	0.71823	0.13903	0.10566	0.15747	0.32476	0.43663	0.52388	0.30255	0.71622	0.06985	0.09409		221.301	133.901	257.889	256.066	280.343
32, 33	Tone R.	3n	0.18162	0.11509	0.32031	0.45769	0.55638	0.17234	0.16855	0.13474	0.2296	0.13071	0.34888	0.17667	0.23336	0.13392	0.58194	0.79705	0.42132	0.64254	0.58738	0.59795	0.5974	0.6141	0.57223	0.22005	0.58194	0.81361	0.15772	0.17735	0.10473	0.30382	0.46914	0.07379	0.01359	0.18677	0.11793	0.20606	0.29315	0.0889	0.46502	0.12519	0.17272	0.06617		204.38	227.959	341.837	388.35
35	Tenryu R.	3n	0.5469	0.41157	0.42856	0.75141	0.83477	0.34837	0.46578	0.06701	0.23874	0.05478	0.44267	0.34509	0.27673	0.07524	0.81793	0.92051	0.56839	0.86398	0.80776	0.81003	0.82979	0.84985	0.80603	0.23066	0.81793	0.9308	0.41455	0.49337	0.22801	0.66425	0.77476	0.26323	0.18338	0.4667	0.30698	0.39464	0.46582	0.27164	0.77493	0.37427	0.43159	0.12932	0.02661		127.162	148.334	188.95
40, 41	Seto R.	3n	0.42212	0.35609	0.41079	0.54113	0.61025	0.3442	0.41672	0.27111	0.31972	0.1928	0.16303	0.36626	0.29926	0.03652	0.31804	0.78986	0.11605	0.38664	0.31958	0.37828	0.33626	0.35441	0.30675	0.23256	0.31804	0.81036	0.30665	0.4122	0.27932	0.4198	0.53988	0.34394	0.25726	0.41499	0.28563	0.35204	0.41	0.28683	0.54929	0.36403	0.40974	0.28132	0.20849	0.19439		154.438	205.298
43	Kiso R.	3n	0.80556	0.72867	0.551	0.87305	0.93051	0.64948	0.72764	0.22855	0.20181	0.14562	0.56891	0.58225	0.43395	0.21446	0.91136	0.96231	0.7013	0.92487	0.90641	0.90079	0.91298	0.92516	0.90549	0.27955	0.91136	0.96693	0.69251	0.73103	0.40512	0.85425	0.90645	0.47922	0.43163	0.67391	0.53893	0.57014	0.61524	0.48828	0.89457	0.64241	0.64443	0.31758	0.19431	0.1751	0.29479		51.1148
47–50	Lake Biwa-Yodo R.	3n	0.68063	0.58085	0.53709	0.86881	0.92537	0.39296	0.26207	0.27901	0.59949	0.2399	0.57271	0.28303	0.64045	0.33083	0.90625	0.96164	0.71163	0.92099	0.90202	0.89709	0.90823	0.92022	0.90048	0.36709	0.90625	0.96614	0.56329	0.59851	0.26953	0.77966	0.90048	0.34737	0.30478	0.53016	0.47929	0.54176	0.60517	0.44194	0.88905	0.48198	0.47299	0.12993	0.08944	0.2252	0.34011	0.45833
51	Hayase R.	3n	0.5997	0.4798	0.50897	0.83225	0.89316	0.32819	0.23927	0.12767	0.40171	0.13701	0.50557	0.2938	0.43634	0.18303	0.85997	0.94239	0.63283	0.89036	0.85329	0.85173	0.86677	0.88297	0.85113	0.25967	0.85997	0.94957	0.47668	0.52642	0.23992	0.71348	0.85714	0.32447	0.26381	0.48416	0.42003	0.50681	0.57238	0.398	0.85256	0.39944	0.43243	0.10148	0.05941	0.07156	0.27101	0.28407	0.03933
53	Toukai R.	3n	0.38112	0.28615	0.36987	0.57316	0.67819	0.27151	0.22375	0.27185	0.41343	0.23674	0.40695	0.26098	0.41743	0.25203	0.69809	0.86761	0.51888	0.76021	0.69611	0.7045	0.71416	0.73385	0.6866	0.33192	0.69809	0.88273	0.2896	0.38165	0.21638	0.47303	0.56866	0.20208	0.12292	0.38141	0.22751	0.27404	0.36055	0.17463	0.59121	0.30481	0.35858	0.16575	0.03842	0.15466	0.26905	0.34738	0.15252
57	Maruyama R.	3n	0.45616	0.3579	0.35062	0.54145	0.65651	0.35947	0.43324	0.18194	0.239	0.11646	0.39543	0.34198	0.26073	0.12454	0.6945	0.86189	0.49703	0.75908	0.69103	0.69997	0.71154	0.73216	0.68234	0.26763	0.6945	0.87595	0.35475	0.44592	0.27977	0.531	0.53464	0.26756	0.18139	0.45018	0.25208	0.26581	0.32918	0.17947	0.56131	0.36323	0.43334	0.22487	0.06408	0.02295	0.16308	0.21156	0.2957
59	Yura R.	3n	0.71512	0.6456	0.57905	0.88083	0.92778	0.5656	0.63105	0.30326	0.62363	0.30055	0.63861	0.08808	0.65807	0.39865	0.91167	0.96369	0.76055	0.9227	0.91034	0.90652	0.91292	0.92211	0.90757	0.38002	0.91167	0.96746	0.6353	0.65517	0.36257	0.79509	0.90757	0.41893	0.39891	0.59508	0.56518	0.59686	0.64726	0.51723	0.89678	0.55574	0.5489	0.21936	0.20551	0.32162	0.3831	0.49433	0.21135
62	Koutou R.	3n	0.5661	0.4424	0.47997	0.66629	0.71882	0.45164	0.54311	0.45057	0.51488	0.21805	0.07206	0.47013	0.49075	0.14716	0.15187	0.77462	-0.03638	0.2682	0.20859	0.24074	0.1824	0.21374	0.13218	0.37781	0.15187	0.80445	0.38386	0.51633	0.28925	0.5734	0.6496	0.47038	0.33444	0.52987	0.31891	0.45143	0.5113	0.37693	0.67997	0.45936	0.53062	0.40864	0.3016	0.35435	0.10161	0.46109	0.44054
64	Nakayama R.	3n	0.57914	0.45682	0.39656	0.68947	0.7895	0.46773	0.54771	0.13114	0.21035	0.06229	0.44032	0.4026	0.1942	0.08665	0.79503	0.91173	0.55406	0.84588	0.78596	0.78992	0.80837	0.82885	0.78286	0.24048	0.79503	0.92231	0.43959	0.53887	0.28185	0.66001	0.71429	0.29633	0.19547	0.52068	0.28596	0.34694	0.40551	0.2338	0.71284	0.43462	0.49919	0.22853	0.0541	-0.03281	0.18337	0.17524	0.33476
65	Niyodo R.	3n	0.61589	0.47742	0.47122	0.79732	0.86569	0.42952	0.54083	0.09738	0.21585	0.05288	0.36638	0.33832	0.2114	-0.00687	0.786	0.92438	0.47229	0.84003	0.7697	0.77906	0.79985	0.82456	0.77131	0.12027	0.786	0.93466	0.42687	0.53804	0.22479	0.68342	0.81764	0.34343	0.24542	0.50391	0.34663	0.4604	0.52964	0.34938	0.81977	0.41845	0.47255	0.16499	0.09834	0.04192	0.12052	0.15841	0.26252
66	Shigenobu R.	3n	0.4567	0.38623	0.53356	0.76682	0.81793	0.35093	0.38717	0.16132	0.32519	0.23678	0.51962	0.09664	0.31167	0.20244	0.7589	0.90736	0.5933	0.79665	0.76428	0.7683	0.76786	0.78116	0.75183	0.20557	0.7589	0.91598	0.39999	0.43674	0.28323	0.5548	0.77934	0.33574	0.28709	0.42544	0.43952	0.52307	0.58085	0.42899	0.77717	0.34637	0.38803	0.15186	0.16457	0.16374	0.28502	0.25683	0.13004
67	Shimanto R.	3n	0.38283	0.29824	0.27282	0.33234	0.47105	0.345	0.39611	0.3225	0.38106	0.23605	0.17055	0.32659	0.36386	0.15712	0.42059	0.78405	0.24044	0.50578	0.43867	0.45444	0.44287	0.46614	0.40658	0.30226	0.42059	0.80606	0.26195	0.38489	0.23928	0.40386	0.30831	0.24027	0.13854	0.39325	0.14758	0.12854	0.19853	0.08569	0.34945	0.32982	0.39072	0.26977	0.13174	0.20161	0.10572	0.3432	0.31826
72	Nii R.	3n	1	1	0.69005	0.9573	1	0.94601	0.98614	0.83123	0.96261	0.54662	0.35185	0.94886	0.98718	0.6073	0	1	0.02778	0.0698	1	0.84741	-0.0462	-0.05507	0	0.72948	0	1	0.95515	0.96307	0.67697	1	1	0.75931	0.74722	0.90727	0.76683	0.72172	0.74511	0.70522	0.9763	0.94165	0.90003	0.70629	0.56167	0.79238	0.2941	0.89878	0.89394
74	Tsuri R.	3n	0.75085	0.67109	0.57563	0.79308	0.84012	0.65875	0.73482	0.60565	0.69621	0.39337	0.11479	0.66975	0.68687	0.30315	0.0911	0.89363	-0.09759	0.18168	0.23826	0.30441	0.11446	0.13955	0.07509	0.50917	0.0911	0.90861	0.61039	0.70786	0.46999	0.75037	0.80089	0.59179	0.51114	0.69558	0.52085	0.57192	0.61573	0.52016	0.80775	0.66109	0.68844	0.52569	0.41284	0.53601	0.1388	0.64244	0.63533
86	Yunoura R.	3n	0.99608	0.99452	0.72269	0.96236	0.99717	0.9537	0.98498	0.8568	0.9669	0.61514	0.43895	0.95622	0.98532	0.6808	-0.01957	0.99799	0.10225	0.10691	0.94611	0.84463	0	0.00123	-0.03165	0.7623	-0.01957	0.99829	0.96099	0.96664	0.72519	0.99606	0.99645	0.78225	0.79091	0.91879	0.81616	0.75607	0.77479	0.75018	0.97781	0.95044	0.91265	0.73192	0.59844	0.83374	0.33628	0.91704	0.91208
89	Kiyotake R.	3n	0.7326	0.61887	0.51231	0.78561	0.84503	0.60118	0.70549	0.50583	0.61778	0.25015	0.09034	0.60663	0.60292	0.12339	0.27886	0.8977	-0.08261	0.39991	0.33677	0.40616	0.31038	0.35426	0.25335	0.32415	0.27886	0.91346	0.54059	0.67059	0.3686	0.73934	0.79607	0.52163	0.40808	0.65277	0.41769	0.50856	0.56193	0.43418	0.80553	0.60173	0.64322	0.43572	0.30725	0.40213	0.02118	0.53474	0.55502
91	Oura R.	3n	0.98059	0.9711	0.69738	0.94611	0.98571	0.92743	0.96773	0.82771	0.94385	0.56364	0.38045	0.93143	0.96227	0.61262	0.45038	0.98942	0.12272	0.39267	0.7971	0.73892	0.39271	0.46675	0.42857	0.73262	0.45038	0.99096	0.92952	0.94586	0.68453	0.98083	0.98157	0.76254	0.74902	0.89868	0.76625	0.72709	0.74954	0.71127	0.96337	0.92411	0.89214	0.71173	0.57389	0.7899	0.31542	0.8867	0.88307
92	Miyase R.	3n	0.44553	0.34697	0.46735	0.71709	0.77893	0.24885	0.32556	0.10088	0.24297	0.10568	0.37636	0.25201	0.24101	0.01908	0.67171	0.88105	0.4353	0.73792	0.6748	0.6836	0.68874	0.71086	0.65895	0.16742	0.67171	0.89468	0.34386	0.41181	0.23503	0.53166	0.72419	0.31118	0.23496	0.41025	0.34972	0.45072	0.51194	0.34594	0.73067	0.32327	0.37628	0.12338	0.09835	0.04008	0.11062	0.19029	0.16122
[truncated: 15 more columns]
